# Supplementary material for: Catching the Missing Million: Experiences in Enhancing TB & DR-TB Detection by Providing Upfront Xpert MTB/RIF Testing for People Living with HIV in India
Source: PLoS One. 2015 Feb 6;10(2):e0116721. doi: 10.1371/journal.pone.0116721 (PMC4319843; doi:10.1371/journal.pone.0116721)
Supplement: S1 Table — (XLSX) [file pone.0116721.s002.xlsx]

## Sheet: Sheet1
V2	SEX	HXTB	V58	V61	V66	V67	V86	V87	Area	Agegrp	Suspect	Smear	CBNAATMTB	CBNAATRif	Treatment	Rxoutcome	SCDATE	DXCBNAAT	DXSmear	DXDATE	DXWINDOW	RXWINDOW
PAR0784	Male	Previous TB	NA	NA	2012-06-06	DOTS Cat. II	No	Parent TU	1. Rural	07. 45-54 yrs	TB	Negative	Negative	NA	On treatment	Treatment success	2012-05-21	2012-05-21	2012-05-21	2012-05-21	0	16
PAR0825	Male	New case	NA	NA	2012-05-28	DOTS Cat. I	No	Parent TU	1. Rural	07. 45-54 yrs	TB	Positive	Positive	Rif Sensitive	On treatment	Treatment success	2012-05-24	2012-05-24	2012-05-24	2012-05-24	0	4
PAR0831	Male	New case	NA	NA	.	NA	NA	NA	1. Rural	07. 45-54 yrs	TB	Negative	Negative	NA	Not on treatment	Not available	2012-05-25	2012-05-26	2012-05-25	2012-05-26	1	.
PAR0832	Male	New case	NA	NA	2012-06-08	DOTS Cat. I	No	Parent TU	1. Rural	04. 15-24 yrs	TB	Negative	Positive	Rif Sensitive	On treatment	Treatment success	2012-05-25	2012-06-05	2012-05-25	2012-06-05	11	3
PAR0834	Female	New case	NA	NA	.	NA	NA	NA	1. Rural	06. 35-44 yrs	TB	Negative	Negative	NA	Not on treatment	Not available	2012-05-25	2012-05-26	2012-05-25	2012-05-26	1	.
PAR0852	Female	New case	NA	NA	2012-06-04	DOTS Cat. I	No	Parent TU	1. Rural	05. 25-34 yrs	TB	Positive	Positive	Rif Sensitive	On treatment	Treatment success	2012-05-26	2012-05-26	2012-05-26	2012-05-26	0	9
PAR0868	Female	New case	NA	NA	2012-06-01	DOTS Cat. I	No	Parent TU	1. Rural	09. 65-74 yrs	TB	Negative	Positive	Rif Sensitive	On treatment	Treatment success	2012-05-29	2012-05-29	2012-05-29	2012-05-29	0	3
PAR0882	Male	New case	NA	NA	2012-06-06	DOTS Cat. I	No	Parent TU	1. Rural	06. 35-44 yrs	TB	Positive	Positive	Rif Sensitive	On treatment	Treatment success	2012-05-31	2012-05-31	2012-05-31	2012-05-31	0	6
PAR0902	Female	New case	NA	NA	2012-06-06	DOTS Cat. I	No	Parent TU	1. Rural	06. 35-44 yrs	TB	Negative	Positive	Rif Sensitive	On treatment	Treatment success	2012-06-01	2012-06-01	2012-06-01	2012-06-01	0	5
PAR1040	Female	New case	NA	NA	2012-06-27	DOTS Cat. I	No	Parent TU	1. Rural	05. 25-34 yrs	TB	Negative	Positive	Rif Sensitive	On treatment	Death	2012-06-14	2012-06-14	2012-06-14	2012-06-14	0	13
PAR1086	Male	New case	NA	NA	.	NA	NA	NA	1. Rural	05. 25-34 yrs	TB	Negative	Negative	NA	Not on treatment	Not available	2012-06-19	2012-06-19	2012-06-19	2012-06-19	0	.
PAR1093	Female	Previous TB	NA	NA	2012-06-25	DOTS Cat. II	No	Parent TU	1. Rural	06. 35-44 yrs	TB	Positive	Positive	Rif Sensitive	On treatment	Failure	2012-06-19	2012-06-19	2012-06-19	2012-06-19	0	6
PAR1150	Male	New case	NA	NA	2012-07-04	DOTS Cat. I	No	Parent TU	1. Rural	06. 35-44 yrs	TB	Negative	Negative	NA	On treatment	Treatment success	2012-06-23	2012-06-23	2012-06-23	2012-06-23	0	11
PAR1186	Male	New case	NA	NA	2012-07-02	DOTS Cat. I	No	Parent TU	1. Rural	07. 45-54 yrs	TB	Positive	Positive	Rif Sensitive	On treatment	Treatment success	2012-06-27	2012-06-27	2012-06-27	2012-06-27	0	5
PAR1224	Male	New case	NA	NA	.	NA	NA	NA	1. Rural	05. 25-34 yrs	TB	Negative	Negative	NA	Not on treatment	Not available	2012-06-30	2012-06-30	2012-06-30	2012-06-30	0	.
PAR1244	Male	New case	NA	NA	2012-07-06	DOTS Cat. I	No	Parent TU	1. Rural	06. 35-44 yrs	TB	Positive	Positive	Rif Sensitive	On treatment	Treatment success	2012-07-03	2012-07-03	2012-07-03	2012-07-03	0	3
PAR1292	Male	New case	NA	NA	.	NA	NA	NA	1. Rural	08. 55-64 yrs	TB	Negative	Negative	NA	Not on treatment	Not available	2012-07-07	2012-07-07	2012-07-07	2012-07-07	0	.
PAR1314	Male	New case	NA	NA	2012-07-11	DOTS Cat. I	No	Parent TU	1. Rural	05. 25-34 yrs	TB	Negative	Positive	Rif Sensitive	On treatment	Treatment success	2012-07-09	2012-07-09	2012-07-09	2012-07-09	0	2
PAR1405	Female	New case	NA	NA	2012-07-16	DOTS Cat. I	No	Parent TU	1. Rural	04. 15-24 yrs	TB	Negative	Negative	NA	On treatment	Treatment success	2012-07-16	2012-07-16	2012-07-16	2012-07-16	0	0
PAR1452	Female	New case	NA	NA	2012-07-25	DOTS Cat. I	No	Parent TU	1. Rural	05. 25-34 yrs	TB	Negative	Positive	Rif Sensitive	On treatment	Treatment success	2012-07-19	2012-07-19	2012-07-19	2012-07-19	0	6
PAR1479	Male	New case	NA	NA	.	NA	NA	NA	1. Rural	05. 25-34 yrs	TB	Negative	Negative	NA	Not on treatment	Not available	2012-07-21	2012-07-21	2012-07-21	2012-07-21	0	.
PAR1492	Male	New case	NA	NA	.	NA	NA	NA	1. Rural	05. 25-34 yrs	TB	Negative	Negative	NA	Not on treatment	Not available	2012-07-23	2012-07-23	2012-07-23	2012-07-23	0	.
PAR1494	Female	New case	NA	NA	2012-07-25	DOTS Cat. I	No	Parent TU	1. Rural	04. 15-24 yrs	TB	Negative	Positive	Rif Sensitive	On treatment	Treatment success	2012-07-23	2012-07-23	2012-07-23	2012-07-23	0	2
PAR1499	Male	New case	NA	NA	2012-07-27	DOTS Cat. I	No	Parent TU	1. Rural	06. 35-44 yrs	TB	Negative	Positive	Rif Sensitive	On treatment	Treatment success	2012-07-23	2012-07-23	2012-07-23	2012-07-23	0	4
PAR1573	Male	New case	NA	NA	.	NA	NA	NA	1. Rural	05. 25-34 yrs	TB	Negative	Negative	NA	Not on treatment	Not available	2012-07-31	2012-07-31	2012-07-31	2012-07-31	0	.
PAR1614	Female	New case	NA	NA	.	NA	NA	NA	1. Rural	05. 25-34 yrs	TB	Negative	Negative	NA	Not on treatment	Not available	2012-08-02	2012-08-02	2012-08-02	2012-08-02	0	.
PAR1664	Female	New case	NA	NA	2012-08-22	DOTS Cat. I	No	Parent TU	1. Rural	03. 10-14 yrs	TB	Negative	Positive	Rif Sensitive	On treatment	Treatment success	2012-08-07	2012-08-07	2012-08-07	2012-08-07	0	15
PAR1686	Female	New case	NA	NA	.	NA	NA	NA	1. Rural	05. 25-34 yrs	TB	Negative	Negative	NA	Not on treatment	Not available	2012-08-09	2012-08-09	2012-08-09	2012-08-09	0	.
PAR1765	Female	New case	NA	NA	2012-08-20	DOTS Cat. I	No	Parent TU	1. Rural	06. 35-44 yrs	TB	Negative	Positive	Rif Sensitive	On treatment	Default	2012-08-17	2012-08-17	2012-08-17	2012-08-17	0	3
PAR1777	Male	New case	NA	NA	2012-08-20	DOTS Cat. I	No	Parent TU	1. Rural	06. 35-44 yrs	TB	Positive	Positive	Rif Sensitive	On treatment	Treatment success	2012-08-18	2012-08-18	2012-08-20	2012-08-18	0	2
PAR1786	Male	New case	NA	NA	2012-08-22	DOTS Cat. I	No	Parent TU	1. Rural	06. 35-44 yrs	TB	Positive	Positive	Rif Sensitive	On treatment	Treatment success	2012-08-20	2012-08-20	2012-08-20	2012-08-20	0	2
PAR1787	Male	New case	NA	NA	.	NA	Yes	Parent TU	1. Rural	06. 35-44 yrs	TB	Positive	Positive	Rif Sensitive	Not on treatment	Not available	2012-08-20	2012-08-20	2012-08-20	2012-08-20	0	.
PAR2010	Female	New case	NA	NA	.	NA	NA	NA	1. Rural	07. 45-54 yrs	TB	Negative	Negative	NA	Not on treatment	Not available	2012-09-05	2012-09-05	2012-09-05	2012-09-05	0	.
PAR2029	Male	New case	NA	NA	2012-09-19	DOTS Cat. I	No	Parent TU	1. Rural	07. 45-54 yrs	TB	Negative	Negative	NA	On treatment	Treatment success	2012-09-06	2012-09-06	2012-09-06	2012-09-06	0	13
PAR2035	Male	New case	NA	NA	2012-09-12	DOTS Cat. I	No	Parent TU	1. Rural	06. 35-44 yrs	TB	Positive	Positive	Rif Sensitive	On treatment	Treatment success	2012-09-06	2012-09-06	2012-09-06	2012-09-06	0	6
PAR2069	Female	New case	NA	NA	2012-09-12	DOTS Cat. I	No	Parent TU	1. Rural	07. 45-54 yrs	TB	Negative	Negative	NA	On treatment	Treatment success	2012-09-10	2012-09-10	2012-09-10	2012-09-10	0	2
PAR2082	Female	Previous TB	NA	NA	2012-09-12	DOTS Cat. II	No	Parent TU	1. Rural	06. 35-44 yrs	TB	Negative	Negative	NA	On treatment	Treatment success	2012-09-11	2012-09-11	2012-09-11	2012-09-11	0	1
PAR2104	Female	Previous TB	NA	NA	.	NA	NA	NA	1. Rural	05. 25-34 yrs	TB	Negative	Negative	NA	Not on treatment	Not available	2012-09-12	2012-09-12	2012-09-12	2012-09-12	0	.
PAR2124	Male	New case	NA	NA	2012-09-17	DOTS Cat. I	No	Parent TU	1. Rural	06. 35-44 yrs	TB	Negative	Positive	Rif Sensitive	On treatment	Treatment success	2012-09-13	2012-09-13	2012-09-13	2012-09-13	0	4
PAR2127	Female	New case	NA	NA	.	NA	NA	NA	1. Rural	04. 15-24 yrs	TB	Negative	Negative	NA	Not on treatment	Not available	2012-09-13	2012-09-13	2012-09-13	2012-09-13	0	.
PAR2172	Female	New case	NA	NA	.	NA	NA	NA	1. Rural	06. 35-44 yrs	TB	Negative	Negative	NA	Not on treatment	Not available	2012-09-17	2012-09-17	2012-09-17	2012-09-17	0	.
PAR2176	Female	New case	NA	NA	.	NA	NA	NA	1. Rural	06. 35-44 yrs	TB	Negative	Negative	NA	Not on treatment	Not available	2012-09-17	2012-09-17	2012-09-17	2012-09-17	0	.
PAR2203	Male	New case	NA	NA	2012-09-26	DOTS Cat. I	No	Parent TU	1. Rural	09. 65-74 yrs	TB	Negative	Negative	NA	On treatment	Death	2012-09-18	2012-09-19	2012-09-18	2012-09-19	1	7
PAR2211	Male	New case	NA	NA	.	NA	NA	NA	1. Rural	02. 5-9 yrs	TB	Negative	Negative	NA	Not on treatment	Not available	2012-09-20	2012-09-20	2012-09-20	2012-09-20	0	.
PAR2219	Male	New case	NA	NA	.	NA	NA	NA	1. Rural	06. 35-44 yrs	TB	Negative	Negative	NA	Not on treatment	Not available	2012-09-21	2012-09-21	2012-09-21	2012-09-21	0	.
PAR2222	Male	New case	NA	NA	2012-09-24	DOTS Cat. II	No	Parent TU	1. Rural	04. 15-24 yrs	TB	Negative	Positive	Rif Sensitive	On treatment	Death	2012-09-21	2012-09-21	2012-09-21	2012-09-21	0	3
PAR2313	Female	New case	NA	NA	.	NA	NA	NA	1. Rural	05. 25-34 yrs	TB	Negative	Negative	NA	Not on treatment	Not available	2012-09-28	2012-09-28	2012-09-28	2012-09-28	0	.
PAR2314	Male	New case	NA	NA	.	NA	NA	NA	1. Rural	05. 25-34 yrs	TB	Negative	Negative	NA	Not on treatment	Not available	2012-09-28	2012-09-28	2012-09-28	2012-09-28	0	.
PAR2315	Male	New case	NA	NA	.	NA	NA	NA	1. Rural	05. 25-34 yrs	TB	Negative	Negative	NA	Not on treatment	Not available	2012-09-28	2012-09-28	2012-09-28	2012-09-28	0	.
PAR2316	Female	New case	NA	NA	2012-10-12	DOTS Cat. I	No	Parent TU	1. Rural	05. 25-34 yrs	TB	Positive	Positive	Rif Sensitive	On treatment	Treatment success	2012-09-28	2012-09-28	2012-09-28	2012-09-28	0	14
PAR2323	Male	New case	NA	NA	2012-10-05	DOTS Cat. I	No	Parent TU	1. Rural	09. 65-74 yrs	TB	Negative	Positive	Rif Sensitive	On treatment	Treatment success	2012-09-28	2012-09-28	2012-09-28	2012-09-28	0	7
PAR2335	Female	New case	NA	NA	.	NA	NA	NA	1. Rural	06. 35-44 yrs	TB	Negative	Negative	NA	Not on treatment	Not available	2012-09-29	2012-09-29	2012-09-29	2012-09-29	0	.
PAR2359	Male	New case	NA	NA	2012-10-05	DOTS Cat. I	No	Parent TU	1. Rural	07. 45-54 yrs	TB	Negative	Positive	Rif Sensitive	On treatment	Treatment success	2012-10-02	2012-10-02	2012-10-02	2012-10-02	0	3
PAR2376	Female	New case	NA	NA	.	NA	NA	NA	1. Rural	05. 25-34 yrs	TB	Negative	Negative	NA	Not on treatment	Not available	2012-10-03	2012-10-04	2012-10-03	2012-10-04	1	.
PAR2402	Male	New case	NA	NA	2012-10-08	DOTS Cat. I	No	Parent TU	1. Rural	05. 25-34 yrs	TB	Positive	Positive	Rif Sensitive	On treatment	Treatment success	2012-10-04	2012-10-04	2012-10-04	2012-10-04	0	4
PAR2466	Male	New case	NA	NA	.	NA	NA	NA	1. Rural	05. 25-34 yrs	TB	Negative	Negative	NA	Not on treatment	Not available	2012-10-10	2012-10-10	2012-10-10	2012-10-10	0	.
PAR2470	Male	New case	NA	NA	2012-10-15	DOTS Cat. I	No	Parent TU	1. Rural	07. 45-54 yrs	TB	Negative	Positive	Rif Sensitive	On treatment	Death	2012-10-10	2012-10-10	2012-10-10	2012-10-10	0	5
PAR2478	Male	New case	NA	NA	2012-10-12	DOTS Cat. I	No	Parent TU	1. Rural	05. 25-34 yrs	TB	Negative	Positive	Rif Sensitive	On treatment	Death	2012-10-10	2012-10-10	2012-10-10	2012-10-10	0	2
PAR2482	Male	Previous TB	NA	NA	2012-10-22	DOTS Cat. II	No	Parent TU	1. Rural	06. 35-44 yrs	TB	Negative	Negative	NA	On treatment	Treatment success	2012-10-10	2012-10-12	2012-10-10	2012-10-12	2	10
PAR2642	Female	New case	NA	NA	.	NA	NA	NA	1. Rural	04. 15-24 yrs	TB	Negative	Negative	NA	Not on treatment	Not available	2012-10-16	2012-10-16	2012-10-16	2012-10-16	0	.
PAR2684	Male	New case	NA	NA	2012-10-26	DOTS Cat. I	No	Parent TU	1. Rural	07. 45-54 yrs	TB	Negative	Positive	Rif Sensitive	On treatment	Treatment success	2012-10-18	2012-10-18	2012-10-18	2012-10-18	0	8
PAR2759	Male	Previous TB	NA	NA	.	NA	NA	NA	1. Rural	08. 55-64 yrs	TB	Negative	Negative	NA	Not on treatment	Not available	2012-10-27	2012-10-27	2012-10-27	2012-10-27	0	.
PAR2767	Female	New case	NA	NA	.	NA	NA	NA	1. Rural	06. 35-44 yrs	TB	Negative	Negative	NA	Not on treatment	Not available	2012-10-27	2012-10-27	2012-10-27	2012-10-27	0	.
PAR2787	Female	New case	NA	NA	2012-11-07	DOTS Cat. I	No	Parent TU	1. Rural	07. 45-54 yrs	TB	Negative	Positive	Rif Sensitive	On treatment	Death	2012-10-30	2012-10-30	2012-10-30	2012-10-30	0	8
PAR2799	Female	New case	NA	NA	.	NA	NA	NA	1. Rural	06. 35-44 yrs	TB	Negative	Negative	NA	Not on treatment	Not available	2012-10-31	2012-10-31	2012-10-31	2012-10-31	0	.
PAR2853	Female	New case	NA	NA	2012-11-07	DOTS Cat. I	No	Parent TU	1. Rural	07. 45-54 yrs	TB	Negative	Positive	Rif Sensitive	On treatment	Treatment success	2012-11-05	2012-11-05	2012-11-05	2012-11-05	0	2
PAR2889	Female	New case	NA	NA	2012-11-09	DOTS Cat. I	No	Parent TU	1. Rural	07. 45-54 yrs	TB	Positive	Positive	Rif Sensitive	On treatment	Treatment success	2012-11-08	2012-11-08	2012-11-08	2012-11-08	0	1
PAR2900	Male	New case	NA	NA		DOTS Cat. I	No	Parent TU	1. Rural	06. 35-44 yrs	TB	Negative	Positive	Rif Sensitive	On treatment		2012-11-08	2012-11-08	2012-11-08	2012-11-08	0
PAR2903	Male	New case	NA	NA	.	NA	NA	NA	1. Rural	04. 15-24 yrs	TB	Negative	Negative	NA	Not on treatment	Not available	2012-11-09	2012-11-09	2012-11-09	2012-11-09	0	.
PAR2984	Male	Previous TB	NA	NA	2012-11-26	DOTS Cat. II	No	Parent TU	1. Rural	06. 35-44 yrs	TB	Positive	Positive	Rif Sensitive	On treatment	Treatment success	2012-11-19	2012-11-19	2012-11-19	2012-11-19	0	7
PAR2985	Male	New case	NA	NA	.	NA	NA	NA	1. Rural	07. 45-54 yrs	TB	Negative	Negative	NA	Not on treatment	Not available	2012-11-19	2012-11-19	2012-11-19	2012-11-19	0	.
PAR2986	Male	Previous TB	NA	NA	.	NA	NA	NA	1. Rural	07. 45-54 yrs	TB	Negative	Negative	NA	Not on treatment	Not available	2012-11-19	2012-11-19	2012-11-19	2012-11-19	0	.
PAR2994	Female	New case	NA	NA	.	NA	NA	NA	1. Rural	06. 35-44 yrs	TB	Negative	Negative	NA	Not on treatment	Not available	2012-11-20	2012-11-20	2012-11-20	2012-11-20	0	.
PAR3033	Male	New case	NA	NA	.	NA	NA	NA	1. Rural	06. 35-44 yrs	TB	Negative	Negative	NA	Not on treatment	Not available	2012-11-22	2012-11-22	2012-11-22	2012-11-22	0	.
PAR3087	Female	New case	NA	NA	2012-11-30	DOTS Cat. I	No	Parent TU	1. Rural	06. 35-44 yrs	TB	Negative	Positive	Rif Sensitive	On treatment	Treatment success	2012-11-29	2012-11-29	2012-11-29	2012-11-29	0	1
PAR3123	Male	New case	NA	NA	2012-12-12	DOTS Cat. I	No	Parent TU	1. Rural	08. 55-64 yrs	TB	Negative	Positive	Rif Sensitive	On treatment	Treatment success	2012-12-01	2012-12-01	2012-12-01	2012-12-01	0	11
PAR3125	Female	Previous TB	NA	NA	.	NA	NA	NA	1. Rural	06. 35-44 yrs	TB	Negative	Negative	NA	Not on treatment	Not available	2012-12-03	2012-12-03	2012-12-03	2012-12-03	0	.
PAR3142	Male	New case	NA	NA	.	NA	NA	NA	1. Rural	08. 55-64 yrs	TB	Negative	Negative	NA	Not on treatment	Not available	2012-12-04	2012-12-04	2012-12-04	2012-12-04	0	.
PAR3144	Male	New case	NA	NA	.	NA	NA	NA	1. Rural	04. 15-24 yrs	TB	Negative	Negative	NA	Not on treatment	Not available	2012-12-04	2012-12-04	2012-12-04	2012-12-04	0	.
PAR3155	Female	New case	NA	NA	.	NA	NA	NA	1. Rural	05. 25-34 yrs	TB	Negative	Negative	NA	Not on treatment	Not available	2012-12-05	2012-12-05	2012-12-05	2012-12-05	0	.
PAR3156	Male	New case	NA	NA	.	NA	NA	NA	1. Rural	07. 45-54 yrs	TB	Negative	Negative	NA	Not on treatment	Not available	2012-12-05	2012-12-05	2012-12-05	2012-12-05	0	.
PAR3180	Male	New case	NA	NA	.	NA	NA	NA	1. Rural	10. 75-84 yrs	TB	Negative	Negative	NA	Not on treatment	Not available	2012-12-07	2012-12-07	2012-12-07	2012-12-07	0	.
PAR3195	Male	New case	NA	NA	.	NA	NA	NA	1. Rural	06. 35-44 yrs	TB	Negative	Negative	NA	Not on treatment	Not available	2012-12-10	2012-12-10	2012-12-10	2012-12-10	0	.
PAR3239	Male	Previous TB	NA	NA	.	NA	NA	NA	1. Rural	06. 35-44 yrs	TB	Negative	Negative	NA	Not on treatment	Not available	2012-12-12	2012-12-12	2012-12-12	2012-12-12	0	.
PAR3253	Female	New case	NA	NA	2012-12-28	DOTS Cat. I	No	Parent TU	1. Rural	03. 10-14 yrs	TB	Negative	Negative	NA	On treatment	Treatment success	2012-12-12	2012-12-12	2012-12-12	2012-12-12	0	16
PAR3316	Male	New case	NA	NA	.	NA	NA	NA	1. Rural	05. 25-34 yrs	TB	Negative	Negative	NA	Not on treatment	Not available	2012-12-19	2012-12-19	2012-12-19	2012-12-19	0	.
PAR3318	Female	New case	NA	NA	.	NA	NA	NA	1. Rural	05. 25-34 yrs	TB	Negative	Negative	NA	Not on treatment	Not available	2012-12-19	2012-12-19	2012-12-19	2012-12-19	0	.
PAR3325	Female	New case	NA	NA	.	NA	NA	NA	1. Rural	07. 45-54 yrs	TB	Negative	Negative	NA	Not on treatment	Not available	2012-12-19	2012-12-19	2012-12-19	2012-12-19	0	.
PAR3327	Male	New case	NA	NA	.	NA	NA	NA	1. Rural	06. 35-44 yrs	TB	Negative	Negative	NA	Not on treatment	Not available	2012-12-20	2012-12-20	2012-12-20	2012-12-20	0	.
PAR3337	Female	New case	NA	NA	.	NA	NA	NA	1. Rural	05. 25-34 yrs	TB	Negative	Negative	NA	Not on treatment	Not available	2012-12-21	2012-12-21	2012-12-21	2012-12-21	0	.
PAR3344	Male	New case	NA	NA	.	NA	NA	NA	1. Rural	10. 75-84 yrs	TB	Negative	Negative	NA	Not on treatment	Not available	2012-12-17	2012-12-21	2012-12-17	2012-12-21	4	.
PAR3347	Male	Previous TB	NA	NA	.	NA	NA	NA	1. Rural	05. 25-34 yrs	TB	Negative	Negative	NA	Not on treatment	Not available	2012-12-21	2012-12-21	2012-12-21	2012-12-21	0	.
PAR3348	Female	New case	NA	NA	.	NA	NA	NA	1. Rural	04. 15-24 yrs	TB	Negative	Negative	NA	Not on treatment	Not available	2012-12-21	2012-12-22	2012-12-21	2012-12-22	1	.
PAR3350	Female	New case	NA	NA	.	NA	NA	NA	1. Rural	05. 25-34 yrs	TB	Negative	Negative	NA	Not on treatment	Not available	2012-12-22	2012-12-22	2012-12-22	2012-12-22	0	.
PAR3354	Male	Previous TB	NA	NA	.	NA	NA	NA	1. Rural	05. 25-34 yrs	TB	Negative	Negative	NA	Not on treatment	Not available	2012-12-22	2012-12-22	2012-12-22	2012-12-22	0	.
PAR3392	Male	New case	NA	NA	.	NA	NA	NA	1. Rural	05. 25-34 yrs	TB	Negative	Negative	NA	Not on treatment	Not available	2012-12-28	2012-12-28	2012-12-28	2012-12-28	0	.
PAR3422	Female	New case	NA	NA	.	NA	NA	NA	1. Rural	06. 35-44 yrs	TB	Negative	Negative	NA	Not on treatment	Not available	2012-12-29	2012-12-29	2012-12-29	2012-12-29	0	.
PAR3426	Male	New case	NA	NA	.	NA	NA	NA	1. Rural	06. 35-44 yrs	TB	Negative	Negative	NA	Not on treatment	Not available	2012-12-31	2012-12-31	2012-12-31	2012-12-31	0	.
PAR3429	Male	New case	NA	NA	.	NA	NA	NA	1. Rural	06. 35-44 yrs	TB	Negative	Negative	NA	Not on treatment	Not available	2012-12-31	2012-12-31	2012-12-31	2012-12-31	0	.
PAR3444	Male	New case	NA	NA	.	NA	NA	NA	1. Rural	08. 55-64 yrs	TB	Negative	Negative	NA	Not on treatment	Not available	2013-01-02	2013-01-02	2013-01-02	2013-01-02	0	.
PAR3456	Female	New case	NA	NA	.	NA	NA	NA	1. Rural	05. 25-34 yrs	TB	Negative	Negative	NA	Not on treatment	Not available	2013-01-03	2013-01-03	2013-01-03	2013-01-03	0	.
PAR3461	Female	New case	NA	NA	.	NA	NA	NA	1. Rural	08. 55-64 yrs	TB	Negative	Negative	NA	Not on treatment	Not available	2013-01-03	2013-01-03	2013-01-03	2013-01-03	0	.
PAR3477	Female	New case	NA	NA	.	NA	NA	NA	1. Rural	08. 55-64 yrs	TB	Negative	Negative	NA	Not on treatment	Not available	2013-01-04	2013-01-04	2013-01-04	2013-01-04	0	.
PAR3484	Female	Previous TB	NA	R-Resistant	2013-01-29	DOTS Cat. IV	No	Parent TU	1. Rural	07. 45-54 yrs	TB	Negative	Positive	Rif Resistant	On treatment	Not available	2013-01-04	2013-01-05	2013-01-04	2013-01-05	1	24
PAR3490	Male	New case	NA	NA	.	NA	NA	NA	1. Rural	07. 45-54 yrs	TB	Negative	Negative	NA	Not on treatment	Not available	2013-01-05	2013-01-05	2013-01-05	2013-01-05	0	.
PAR3510	Male	New case	NA	NA	.	NA	NA	NA	1. Rural	06. 35-44 yrs	TB	Negative	Negative	NA	Not on treatment	Not available	2013-01-08	2013-01-08	2013-01-08	2013-01-08	0	.
PAR3529	Male	New case	NA	NA	.	NA	NA	NA	1. Rural	05. 25-34 yrs	TB	Negative	Negative	NA	Not on treatment	Not available	2013-01-09	2013-01-09	2013-01-09	2013-01-09	0	.
PAR3530	Male	Previous TB	NA	R-Resistant	2013-01-25	DOTS Cat. IV	No	Parent TU	1. Rural	06. 35-44 yrs	DR-TB	Positive	Positive	Rif Resistant	On treatment	Not available	2013-01-09	2013-01-09	2013-01-09	2013-01-09	0	16
PAR3538	Male	Previous TB	NA	NA	2013-01-11	DOTS Cat. II	No	Parent TU	1. Rural	05. 25-34 yrs	TB	Negative	Positive	Rif Sensitive	On treatment	Death	2013-01-10	2013-01-10	2013-01-10	2013-01-10	0	1
PAR3557	Male	New case	NA	NA	.	NA	NA	NA	1. Rural	05. 25-34 yrs	TB	Negative	Negative	NA	Not on treatment	Not available	2013-01-10	2013-01-17	2013-01-10	2013-01-17	7	.
PAR3602	Male	New case	NA	NA	.	NA	NA	NA	1. Rural	07. 45-54 yrs	TB	Negative	Negative	NA	Not on treatment	Not available	2013-01-19	2013-01-19	2013-01-19	2013-01-19	0	.
PAR3603	Female	New case	NA	NA	2013-01-21	DOTS Cat. I	No	Parent TU	1. Rural	06. 35-44 yrs	TB	Positive	Positive	Rif Sensitive	On treatment	Treatment success	2013-01-19	2013-01-19	2013-01-19	2013-01-19	0	2
PAR3617	Male	New case	NA	NA	.	NA	NA	NA	1. Rural	07. 45-54 yrs	TB	Negative	Negative	NA	Not on treatment	Not available	2013-01-21	2013-01-21	2013-01-21	2013-01-21	0	.
PAR3618	Male	New case	NA	NA	2013-01-25	DOTS Cat. I	No	Parent TU	1. Rural	06. 35-44 yrs	TB	Positive	Positive	Rif Sensitive	On treatment	Death	2013-01-21	2013-01-21	2013-01-21	2013-01-21	0	4
PAR3626	Female	New case	NA	NA	.	NA	NA	NA	1. Rural	05. 25-34 yrs	TB	Negative	Negative	NA	Not on treatment	Not available	2013-01-21	2013-01-21	2013-01-21	2013-01-21	0	.
PAR3640	Female	New case	NA	NA	.	NA	NA	NA	1. Rural	06. 35-44 yrs	TB	Negative	Negative	NA	Not on treatment	Not available	2013-01-23	2013-01-23	2013-01-23	2013-01-23	0	.
PAR3661	Male	New case	NA	NA	2013-01-25	DOTS Cat. I	No	Parent TU	1. Rural	06. 35-44 yrs	TB	Positive	Positive	Rif Sensitive	On treatment	Treatment success	2013-01-24	2013-01-24	2013-01-24	2013-01-24	0	1
PAR3670	Female	New case	NA	NA	.	NA	NA	NA	1. Rural	04. 15-24 yrs	TB	Negative	Negative	NA	Not on treatment	Not available	2013-01-24	2013-01-24	2013-01-24	2013-01-24	0	.
PAR3671	Female	New case	NA	NA	.	NA	NA	NA	1. Rural	04. 15-24 yrs	TB	Negative	Negative	NA	Not on treatment	Not available	2013-01-24	2013-01-24	2013-01-24	2013-01-24	0	.
PAR3677	Male	New case	NA	NA	.	NA	NA	NA	1. Rural	07. 45-54 yrs	TB	Negative	Negative	NA	Not on treatment	Not available	2013-01-24	2013-01-24	2013-01-24	2013-01-24	0	.
PAR3685	Male	Previous TB	NA	NA	.	NA	Yes	Parent TU	1. Rural	07. 45-54 yrs	TB	Negative	Positive	Rif Sensitive	Not on treatment	Not available	2013-01-24	2013-01-24	2013-01-24	2013-01-24	0	.
PAR3686	Female	New case	NA	NA	.	NA	NA	NA	1. Rural	04. 15-24 yrs	TB	Negative	Negative	NA	Not on treatment	Not available	2013-01-24	2013-01-24	2013-01-24	2013-01-24	0	.
PAR3696	Male	New case	NA	NA	2013-02-01	DOTS Cat. I	No	Parent TU	1. Rural	07. 45-54 yrs	TB	Negative	Positive	Rif Sensitive	On treatment	Treatment success	2013-01-25	2013-01-25	2013-01-25	2013-01-25	0	7
PAR3713	Male	New case	NA	NA	.	NA	NA	NA	1. Rural	06. 35-44 yrs	TB	Negative	Negative	NA	Not on treatment	Not available	2013-01-26	2013-01-26	2013-01-26	2013-01-26	0	.
PAR3738	Female	New case	NA	NA	.	NA	NA	NA	1. Rural	06. 35-44 yrs	TB	Negative	Negative	NA	Not on treatment	Not available	2013-01-29	2013-01-29	2013-01-29	2013-01-29	0	.
PAR3741	Female	New case	NA	NA	.	NA	NA	NA	1. Rural	06. 35-44 yrs	TB	Negative	Negative	NA	Not on treatment	Not available	2013-01-29	2013-01-29	2013-01-29	2013-01-29	0	.
PAR3743	Male	New case	NA	NA	2013-01-31	DOTS Cat. I	No	Parent TU	1. Rural	05. 25-34 yrs	TB	Negative	Positive	Rif Sensitive	On treatment	Treatment success	2013-01-29	2013-01-29	2013-01-29	2013-01-29	0	2
PAR3748	Female	New case	NA	NA	.	NA	NA	NA	1. Rural	06. 35-44 yrs	TB	Negative	Negative	NA	Not on treatment	Not available	2013-01-29	2013-01-29	2013-01-29	2013-01-29	0	.
PAR3749	Female	New case	NA	NA	.	NA	NA	NA	1. Rural	03. 10-14 yrs	TB	Negative	Negative	NA	Not on treatment	Not available	2013-01-29	2013-01-29	2013-01-29	2013-01-29	0	.
PAR3758	Male	New case	NA	NA	.	NA	Yes	Parent TU	1. Rural	05. 25-34 yrs	TB	Negative	Positive	Rif Sensitive	Not on treatment	Not available	2013-01-24	2013-01-30	2013-01-24	2013-01-30	6	.
PAR3785	Male	New case	NA	NA	.	NA	NA	NA	1. Rural	06. 35-44 yrs	TB	Negative	Negative	NA	Not on treatment	Not available	2013-01-31	2013-01-31	2013-01-31	2013-01-31	0	.
PAR3786	Female	New case	NA	NA	.	NA	NA	NA	1. Rural	06. 35-44 yrs	TB	Negative	Negative	NA	Not on treatment	Not available	2013-01-31	2013-01-31	2013-01-31	2013-01-31	0	.
PAR3792	Female	New case	NA	NA	.	NA	NA	NA	1. Rural	06. 35-44 yrs	TB	Negative	Negative	NA	Not on treatment	Not available	2013-01-31	2013-01-31	2013-01-31	2013-01-31	0	.
PAR3797	Female	New case	NA	NA	.	NA	NA	NA	1. Rural	05. 25-34 yrs	TB	Negative	Indeterminate	NA	Not on treatment	Not available	2012-10-22	2012-10-22	2012-10-22	2012-10-22	0	.
PAR3821	Male	New case	NA	NA	.	NA	NA	NA	1. Rural	06. 35-44 yrs	TB	Negative	Negative	NA	Not on treatment	Not available	2013-02-01	2013-02-02	2013-02-01	2013-02-02	1	.
PAR3842	Male	New case	NA	NA	.	NA	NA	NA	1. Rural	06. 35-44 yrs	TB	Negative	Negative	NA	Not on treatment	Not available	2013-02-04	2013-02-04	2013-02-04	2013-02-04	0	.
PAR3855	Male	New case	NA	NA	2013-02-08	DOTS Cat. I	No	Parent TU	1. Rural	06. 35-44 yrs	TB	Negative	Negative	NA	On treatment	Treatment success	2013-02-05	2013-02-05	2013-02-05	2013-02-05	0	3
PAR3856	Female	New case	NA	NA	.	NA	NA	NA	1. Rural	05. 25-34 yrs	TB	Negative	Negative	NA	Not on treatment	Not available	2013-02-05	2013-02-05	2013-02-05	2013-02-05	0	.
PAR3881	Male	New case	NA	NA	.	NA	NA	NA	1. Rural	03. 10-14 yrs	TB	Negative	Negative	NA	Not on treatment	Not available	2013-02-06	2013-02-06	2013-02-06	2013-02-06	0	.
PAR3905	Female	New case	NA	NA	.	NA	NA	NA	1. Rural	06. 35-44 yrs	TB	Negative	Negative	NA	Not on treatment	Not available	2013-02-07	2013-02-07	2013-02-07	2013-02-07	0	.
PAR3918	Female	New case	NA	NA	.	NA	NA	NA	1. Rural	05. 25-34 yrs	TB	Negative	Negative	NA	Not on treatment	Not available	2013-02-08	2013-02-08	2013-02-08	2013-02-08	0	.
PAR3919	Male	New case	NA	NA	2013-02-11	DOTS Cat. I	No	Parent TU	1. Rural	06. 35-44 yrs	TB	Negative	Positive	Rif Sensitive	On treatment	Treatment success	2013-02-08	2013-02-08	2013-02-08	2013-02-08	0	3
PAR3934	Female	New case	NA	NA	.	NA	NA	NA	1. Rural	05. 25-34 yrs	TB	Negative	Negative	NA	Not on treatment	Not available	2013-02-11	2013-02-11	2013-02-11	2013-02-11	0	.
PAR3939	Male	New case	NA	NA	.	NA	NA	NA	1. Rural	03. 10-14 yrs	TB	Negative	Negative	NA	Not on treatment	Not available	2013-02-11	2013-02-11	2013-02-11	2013-02-11	0	.
PAR3957	Female	New case	NA	NA	.	NA	NA	NA	1. Rural	06. 35-44 yrs	TB	Negative	Negative	NA	Not on treatment	Not available	2013-02-12	2013-02-12	2013-02-12	2013-02-12	0	.
PAR3959	Female	Previous TB	NA	NA	.	NA	NA	NA	1. Rural	05. 25-34 yrs	TB	Negative	Negative	NA	Not on treatment	Not available	2013-02-12	2013-02-12	2013-02-12	2013-02-12	0	.
PAR3969	Male	New case	NA	NA	.	NA	NA	NA	1. Rural	05. 25-34 yrs	TB	Negative	Negative	NA	Not on treatment	Not available	2013-02-13	2013-02-13	2013-02-13	2013-02-13	0	.
PAR3978	Male	New case	NA	NA	.	NA	NA	NA	1. Rural	07. 45-54 yrs	TB	Negative	Negative	NA	Not on treatment	Not available	2013-02-15	2013-02-15	2013-02-15	2013-02-15	0	.
PAR3980	Male	New case	NA	NA	.	NA	NA	NA	1. Rural	02. 5-9 yrs	TB	Negative	Negative	NA	Not on treatment	Not available	2013-02-15	2013-02-15	2013-02-15	2013-02-15	0	.
PAR3983	Female	New case	NA	NA	.	NA	NA	NA	1. Rural	04. 15-24 yrs	TB	Negative	Negative	NA	Not on treatment	Not available	2013-02-15	2013-02-15	2013-02-15	2013-02-15	0	.
PAR3999	Male	New case	NA	NA	.	NA	NA	NA	1. Rural	08. 55-64 yrs	TB	Negative	Negative	NA	Not on treatment	Not available	2013-02-16	2013-02-16	2013-02-16	2013-02-16	0	.
PAR4000	Male	New case	NA	NA	.	NA	NA	NA	1. Rural	08. 55-64 yrs	TB	Negative	Negative	NA	Not on treatment	Not available	2013-02-16	2013-02-16	2013-02-16	2013-02-16	0	.
PAR4001	Male	New case	NA	NA	.	NA	NA	NA	1. Rural	06. 35-44 yrs	TB	Negative	Negative	NA	Not on treatment	Not available	2013-02-16	2013-02-16	2013-02-16	2013-02-16	0	.
PAR4002	Male	New case	NA	NA	.	NA	NA	NA	1. Rural	06. 35-44 yrs	TB	Negative	Negative	NA	Not on treatment	Not available	2013-02-16	2013-02-16	2013-02-16	2013-02-16	0	.
PAR4005	Female	New case	NA	NA	.	NA	NA	NA	1. Rural	06. 35-44 yrs	TB	Negative	Negative	NA	Not on treatment	Not available	2013-02-14	2013-02-18	2013-02-14	2013-02-18	4	.
PAR4022	Female	New case	NA	NA	.	NA	NA	NA	1. Rural	02. 5-9 yrs	TB	Negative	Negative	NA	Not on treatment	Not available	2013-02-18	2013-02-18	2013-02-18	2013-02-18	0	.
PAR4034	Male	New case	NA	NA	2013-02-27	DOTS Cat. I	No	Other TU	1. Rural	05. 25-34 yrs	TB	Negative	Positive	Rif Sensitive	On treatment	Treatment success	2013-02-19	2013-02-19	2013-02-19	2013-02-19	0	8
PAR4041	Male	New case	NA	NA	.	NA	NA	NA	1. Rural	06. 35-44 yrs	TB	Negative	Negative	NA	Not on treatment	Not available	2013-02-19	2013-02-19	2013-02-19	2013-02-19	0	.
PAR4043	Female	New case	NA	NA	.	NA	NA	NA	1. Rural	05. 25-34 yrs	TB	Negative	Negative	NA	Not on treatment	Not available	2013-02-19	2013-02-19	2013-02-19	2013-02-19	0	.
PAR4051	Male	New case	NA	NA	.	NA	Yes	Other TU	1. Rural	05. 25-34 yrs	TB	Negative	Positive	Rif Sensitive	Not on treatment	Not available	2013-02-20	2013-02-20	2013-02-20	2013-02-20	0	.
PAR4072	Male	New case	NA	NA	.	NA	NA	NA	1. Rural	03. 10-14 yrs	TB	Negative	Negative	NA	Not on treatment	Not available	2013-02-20	2013-02-21	2013-02-20	2013-02-21	1	.
PAR4104	Male	New case	NA	NA	2013-03-27	DOTS Cat. I	No	Parent TU	1. Rural	06. 35-44 yrs	TB	Negative	Positive	Rif Sensitive	On treatment	Death	2013-02-25	2013-02-25	2013-02-25	2013-02-25	0	30
PAR4108	Male	New case	NA	NA	.	NA	NA	NA	1. Rural	06. 35-44 yrs	TB	Negative	Negative	NA	Not on treatment	Not available	2013-02-25	2013-02-26	2013-02-25	2013-02-26	1	.
PAR4110	Female	New case	NA	NA	.	NA	NA	NA	1. Rural	05. 25-34 yrs	TB	Negative	Negative	NA	Not on treatment	Not available	2013-02-25	2013-02-26	2013-02-25	2013-02-26	1	.
PAR4111	Female	New case	NA	NA	.	NA	NA	NA	1. Rural	06. 35-44 yrs	TB	Negative	Negative	NA	Not on treatment	Not available	2013-02-25	2013-02-26	2013-02-25	2013-02-26	1	.
PAR4158	Female	New case	NA	NA	.	NA	NA	NA	1. Rural	06. 35-44 yrs	TB	Negative	Negative	NA	Not on treatment	Not available	2013-02-28	2013-03-01	2013-02-28	2013-03-01	1	.
PAR4174	Female	New case	NA	NA	.	NA	NA	NA	1. Rural	06. 35-44 yrs	TB	Negative	Negative	NA	Not on treatment	Not available	2013-03-01	2013-03-02	2013-03-01	2013-03-02	1	.
PAR4175	Male	New case	NA	NA	.	NA	NA	NA	1. Rural	07. 45-54 yrs	TB	Negative	Negative	NA	Not on treatment	Not available	2013-03-01	2013-03-02	2013-03-01	2013-03-02	1	.
PAR4187	Male	New case	NA	NA	.	NA	NA	NA	1. Rural	06. 35-44 yrs	TB	Negative	Negative	NA	Not on treatment	Not available	2013-03-02	2013-03-04	2013-03-02	2013-03-04	2	.
PAR4188	Female	New case	NA	NA	.	NA	NA	NA	1. Rural	05. 25-34 yrs	TB	Negative	Negative	NA	Not on treatment	Not available	2013-03-02	2013-03-04	2013-03-02	2013-03-04	2	.
PAR4215	Male	New case	NA	NA	.	NA	NA	NA	1. Rural	06. 35-44 yrs	TB	Negative	Negative	NA	Not on treatment	Not available	2013-03-05	2013-03-06	2013-03-05	2013-03-06	1	.
PAR4264	Male	New case	NA	NA	.	NA	NA	NA	1. Rural	06. 35-44 yrs	TB	Negative	Negative	NA	Not on treatment	Not available	2013-03-11	2013-03-11	2013-03-11	2013-03-11	0	.
PAR4266	Male	New case	NA	NA	2013-03-13	DOTS Cat. I	No	Parent TU	1. Rural	06. 35-44 yrs	TB	Negative	Positive	Rif Sensitive	On treatment	Treatment success	2013-03-11	2013-03-11	2013-03-11	2013-03-11	0	2
PAR4272	Female	New case	NA	NA	.	NA	NA	NA	1. Rural	05. 25-34 yrs	TB	Negative	Negative	NA	Not on treatment	Not available	2013-02-25	2013-03-12	2013-02-25	2013-03-12	15	.
PAR4296	Female	New case	NA	NA	.	NA	NA	NA	1. Rural	05. 25-34 yrs	TB	Negative	Negative	NA	Not on treatment	Not available	2013-03-14	2013-03-14	2013-03-14	2013-03-14	0	.
PAR4304	Male	New case	NA	NA	2013-03-22	DOTS Cat. I	No	Parent TU	1. Rural	05. 25-34 yrs	TB	Positive	Positive	Rif Sensitive	On treatment	Treatment success	2013-03-14	2013-03-14	2013-03-14	2013-03-14	0	8
PAR4311	Female	New case	NA	NA	.	NA	NA	NA	1. Rural	05. 25-34 yrs	TB	Negative	Negative	NA	Not on treatment	Not available	2013-03-15	2013-03-15	2013-03-15	2013-03-15	0	.
PAR4316	Male	New case	NA	NA	.	NA	NA	NA	1. Rural	08. 55-64 yrs	TB	Negative	Negative	NA	Not on treatment	Not available	2013-03-11	2013-03-16	2013-03-11	2013-03-16	5	.
PAR4355	Female	New case	NA	NA	.	NA	NA	NA	1. Rural	06. 35-44 yrs	TB	Negative	Negative	NA	Not on treatment	Not available	2013-03-19	2013-03-19	2013-03-19	2013-03-19	0	.
PAR4357	Male	New case	NA	NA	.	NA	NA	NA	1. Rural	04. 15-24 yrs	TB	Negative	Negative	NA	Not on treatment	Not available	2013-03-19	2013-03-19	2013-03-19	2013-03-19	0	.
PAR4358	Male	New case	NA	NA	.	NA	NA	NA	1. Rural	06. 35-44 yrs	TB	Negative	Negative	NA	Not on treatment	Not available	2013-03-19	2013-03-19	2013-03-19	2013-03-19	0	.
PAR4359	Female	New case	NA	NA	.	NA	NA	NA	1. Rural	05. 25-34 yrs	TB	Negative	Negative	NA	Not on treatment	Not available	2013-03-19	2013-03-19	2013-03-19	2013-03-19	0	.
PAR4360	Male	Previous TB	NA	NA	2013-03-25	DOTS Cat. II	No	Parent TU	1. Rural	05. 25-34 yrs	TB	Negative	Positive	Rif Sensitive	On treatment	Death	2013-03-19	2013-03-19	2013-03-19	2013-03-19	0	6
PAR4389	Male	New case	NA	NA	.	NA	Yes	Parent TU	1. Rural	06. 35-44 yrs	TB	Negative	Positive	Rif Sensitive	Not on treatment	Not available	2013-03-21	2013-03-21	2013-03-21	2013-03-21	0	.
PAR4406	Male	New case	NA	NA	.	NA	NA	NA	1. Rural	04. 15-24 yrs	TB	Negative	Negative	NA	Not on treatment	Not available	2013-03-22	2013-03-22	2013-03-22	2013-03-22	0	.
PAR4419	Female	New case	NA	NA	.	NA	NA	NA	1. Rural	06. 35-44 yrs	TB	Negative	Negative	NA	Not on treatment	Not available	2013-03-23	2013-03-23	2013-03-23	2013-03-23	0	.
PAR4423	Male	Previous TB	NA	R-Resistant	.	NA	Yes	Parent TU	1. Rural	06. 35-44 yrs	TB	Positive	Positive	Rif Resistant	Not on treatment	Not available	2013-03-23	2013-03-23	2013-03-23	2013-03-23	0	.
PAR4427	Female	New case	NA	NA	.	NA	NA	NA	1. Rural	07. 45-54 yrs	TB	Negative	Negative	NA	Not on treatment	Not available	2013-03-23	2013-03-23	2013-03-23	2013-03-23	0	.
PAR4429	Male	New case	NA	NA	2013-03-27	DOTS Cat. I	No	Parent TU	1. Rural	06. 35-44 yrs	TB	Positive	Positive	Rif Sensitive	On treatment	Death	2013-03-23	2013-03-23	2013-03-23	2013-03-23	0	4
PAR4451	Male	New case	NA	NA	.	NA	NA	NA	1. Rural	05. 25-34 yrs	TB	Negative	Negative	NA	Not on treatment	Not available	2013-03-25	2013-03-25	2013-03-25	2013-03-25	0	.
PAR4506	Male	New case	NA	NA	.	NA	NA	NA	1. Rural	04. 15-24 yrs	TB	Negative	Negative	NA	Not on treatment	Not available	2013-03-28	2013-03-28	2013-03-28	2013-03-28	0	.
PAR4513	Female	New case	NA	NA	2013-04-01	DOTS Cat. I	No	Other TU	1. Rural	05. 25-34 yrs	TB	Negative	Positive	Rif Sensitive	On treatment	Treatment success	2013-03-28	2013-03-29	2013-03-28	2013-03-29	1	3
PAR4542	Female	New case	NA	NA	.	NA	NA	NA	1. Rural	06. 35-44 yrs	TB	Negative	Negative	NA	Not on treatment	Not available	2013-03-30	2013-03-30	2013-03-30	2013-03-30	0	.
PAR4550	Female	New case	NA	NA	.	NA	NA	NA	1. Rural	07. 45-54 yrs	TB	Negative	Negative	NA	Not on treatment	Not available	2013-04-01	2013-04-01	2013-04-01	2013-04-01	0	.
PAR4557	Male	New case	NA	NA	.	NA	NA	NA	1. Rural	06. 35-44 yrs	TB	Negative	Negative	NA	Not on treatment	Not available	2013-04-02	2013-04-02	2013-04-02	2013-04-02	0	.
PAR4560	Female	New case	NA	NA	.	NA	NA	NA	1. Rural	06. 35-44 yrs	TB	Negative	Negative	NA	Not on treatment	Not available	2013-04-01	2013-04-02	2013-04-01	2013-04-02	1	.
PAR4565	Male	New case	NA	NA	.	NA	NA	NA	1. Rural	06. 35-44 yrs	TB	Negative	Negative	NA	Not on treatment	Not available	2013-04-02	2013-04-02	2013-04-02	2013-04-02	0	.
PAR4603	Female	New case	NA	NA	.	NA	NA	NA	1. Rural	05. 25-34 yrs	TB	Negative	Negative	NA	Not on treatment	Not available	2013-04-05	2013-04-05	2013-04-05	2013-04-05	0	.
PAR4606	Male	New case	NA	NA	.	NA	NA	NA	1. Rural	05. 25-34 yrs	TB	Negative	Negative	NA	Not on treatment	Not available	2013-04-05	2013-04-05	2013-04-05	2013-04-05	0	.
PAR4607	Female	New case	NA	NA	.	NA	NA	NA	1. Rural	05. 25-34 yrs	TB	Negative	Negative	NA	Not on treatment	Not available	2013-04-05	2013-04-05	2013-04-05	2013-04-05	0	.
PAR4609	Male	New case	NA	NA	.	NA	NA	NA	1. Rural	08. 55-64 yrs	TB	Negative	Negative	NA	Not on treatment	Not available	2013-04-05	2013-04-05	2013-04-05	2013-04-05	0	.
PAR4647	Male	Previous TB	NA	NA	.	NA	Yes	Parent TU	1. Rural	06. 35-44 yrs	TB	Positive	Positive	Rif Sensitive	Not on treatment	Not available	2013-04-09	2013-04-09	2013-04-09	2013-04-09	0	.
PAR4668	Female	New case	NA	NA	2013-04-17	DOTS Cat. I	No	Parent TU	1. Rural	05. 25-34 yrs	TB	Negative	Positive	Rif Sensitive	On treatment	Death	2013-04-11	2013-04-11	2013-04-11	2013-04-11	0	6
PAR4734	Male	New case	NA	NA	.	NA	NA	NA	1. Rural	05. 25-34 yrs	TB	Negative	Negative	NA	Not on treatment	Not available	2013-04-17	2013-04-17	2013-04-17	2013-04-17	0	.
PAR4755	Male	New case	NA	NA	.	NA	NA	NA	1. Rural	07. 45-54 yrs	TB	Negative	Negative	NA	Not on treatment	Not available	2013-04-18	2013-04-18	2013-04-18	2013-04-18	0	.
PAR4770	Female	New case	NA	NA	.	NA	NA	NA	1. Rural	07. 45-54 yrs	TB	Negative	Negative	NA	Not on treatment	Not available	2013-04-19	2013-04-19	2013-04-19	2013-04-19	0	.
PAR4773	Male	Previous TB	NA	NA	.	NA	NA	NA	1. Rural	07. 45-54 yrs	TB	Negative	Negative	NA	Not on treatment	Not available	2013-04-19	2013-04-19	2013-04-19	2013-04-19	0	.
PAR4792	Male	Previous TB	NA	NA	.	NA	NA	NA	1. Rural	07. 45-54 yrs	TB	Negative	Negative	NA	Not on treatment	Not available	2013-04-22	2013-04-22	2013-04-22	2013-04-22	0	.
PAR4795	Male	New case	NA	NA	.	NA	NA	NA	1. Rural	08. 55-64 yrs	TB	Negative	Negative	NA	Not on treatment	Not available	2013-04-22	2013-04-22	2013-04-22	2013-04-22	0	.
PAR4836	Male	New case	NA	NA	.	NA	No	NA	1. Rural	06. 35-44 yrs	TB	Negative	Negative	NA	Not on treatment	Not available	2013-04-25	2013-04-25	2013-04-25	2013-04-25	0	.
PAR4841	Female	New case	NA	NA	.	NA	NA	NA	1. Rural	05. 25-34 yrs	TB	Negative	Negative	NA	Not on treatment	Not available	2013-04-25	2013-04-25	2013-04-25	2013-04-25	0	.
PAR4843	Female	New case	NA	NA	2013-04-29	DOTS Cat. I	No	Parent TU	1. Rural	06. 35-44 yrs	TB	Positive	Positive	Rif Sensitive	On treatment	Death	2013-04-25	2013-04-25	2013-04-25	2013-04-25	0	4
PAR4844	Male	New case	NA	NA	.	NA	NA	NA	1. Rural	06. 35-44 yrs	TB	Negative	Negative	NA	Not on treatment	Not available	2013-04-25	2013-04-25	2013-04-25	2013-04-25	0	.
PAR4849	Male	New case	NA	NA	.	NA	NA	NA	1. Rural	06. 35-44 yrs	TB	Negative	Negative	NA	Not on treatment	Not available	2013-04-26	2013-04-26	2013-04-26	2013-04-26	0	.
PAR4861	Female	New case	NA	NA	.	NA	NA	NA	1. Rural	05. 25-34 yrs	TB	Negative	Negative	NA	Not on treatment	Not available	2013-04-27	2013-04-27	2013-04-27	2013-04-27	0	.
PAR4878	Female	Previous TB	NA	NA	.	NA	NA	NA	1. Rural	06. 35-44 yrs	TB	Negative	Negative	NA	Not on treatment	Not available	2013-04-29	2013-04-29	2013-04-29	2013-04-29	0	.
PAR4899	Female	New case	NA	NA	.	NA	NA	NA	1. Rural	06. 35-44 yrs	TB	Negative	Negative	NA	Not on treatment	Not available	2013-05-01	2013-05-01	2013-05-01	2013-05-01	0	.
PAR4916	Male	New case	NA	NA	.	NA	NA	NA	1. Rural	06. 35-44 yrs	TB	Negative	Negative	NA	Not on treatment	Not available	2013-05-02	2013-05-03	2013-05-02	2013-05-03	1	.
PAR4919	Female	New case	NA	NA	.	NA	NA	NA	1. Rural	04. 15-24 yrs	TB	Negative	Negative	NA	Not on treatment	Not available	2013-05-03	2013-05-03	2013-05-03	2013-05-03	0	.
PAR4931	Female	New case	NA	NA	.	NA	NA	NA	1. Rural	05. 25-34 yrs	TB	Negative	Negative	NA	Not on treatment	Not available	2013-05-03	2013-05-03	2013-05-03	2013-05-03	0	.
PAR4951	Male	Previous TB	NA	NA	2013-05-16	DOTS Cat. IV	No	Parent TU	1. Rural	06. 35-44 yrs	TB	Positive	Positive	Rif Resistant	On treatment	Not available	2013-05-06	2013-05-07	2013-05-06	2013-05-07	1	9
PAR4968	Female	New case	NA	NA	.	NA	NA	NA	1. Rural	05. 25-34 yrs	TB	Negative	Negative	NA	Not on treatment	Not available	2013-05-07	2013-05-07	2013-05-07	2013-05-07	0	.
PAR4976	Male	New case	NA	NA	.	NA	NA	NA	1. Rural	05. 25-34 yrs	TB	Negative	Negative	NA	Not on treatment	Not available	2013-05-08	2013-05-08	2013-05-08	2013-05-08	0	.
PAR4983	Female	Previous TB	NA	NA	.	NA	NA	NA	1. Rural	04. 15-24 yrs	TB	Negative	Negative	NA	Not on treatment	Not available	2013-05-09	2013-05-09	2013-05-09	2013-05-09	0	.
PAR4984	Male	Previous TB	NA	NA	.	NA	NA	NA	1. Rural	05. 25-34 yrs	TB	Negative	Negative	NA	Not on treatment	Not available	2013-05-09	2013-05-09	2013-05-09	2013-05-09	0	.
PAR4989	Female	Previous TB	NA	NA	.	NA	NA	NA	1. Rural	05. 25-34 yrs	TB	Negative	Negative	NA	Not on treatment	Not available	2013-05-09	2013-05-09	2013-05-09	2013-05-09	0	.
PAR4991	Female	New case	NA	NA	.	NA	NA	NA	1. Rural	05. 25-34 yrs	TB	Negative	Negative	NA	Not on treatment	Not available	2013-05-09	2013-05-09	2013-05-09	2013-05-09	0	.
PAR4992	Male	New case	NA	NA	2013-05-13	DOTS Cat. I	No	Parent TU	1. Rural	04. 15-24 yrs	TB	Negative	Positive	Rif Sensitive	On treatment	Treatment success	2013-05-09	2013-05-10	2013-05-09	2013-05-10	1	3
PAR4998	Male	New case	NA	NA	.	NA	NA	NA	1. Rural	05. 25-34 yrs	TB	Negative	Negative	NA	Not on treatment	Not available	2013-05-10	2013-05-10	2013-05-10	2013-05-10	0	.
PAR5009	Male	New case	NA	NA	.	NA	NA	NA	1. Rural	06. 35-44 yrs	TB	Negative	Negative	NA	Not on treatment	Not available	2013-05-11	2013-05-11	2013-05-11	2013-05-11	0	.
PAR5019	Female	New case	NA	NA	.	NA	NA	NA	1. Rural	07. 45-54 yrs	TB	Negative	Negative	NA	Not on treatment	Not available	2013-05-13	2013-05-13	2013-05-13	2013-05-13	0	.
PAR5020	Male	New case	NA	NA	.	NA	NA	NA	1. Rural	07. 45-54 yrs	TB	Negative	Negative	NA	Not on treatment	Not available	2013-04-13	2013-05-13	2013-05-13	2013-05-13	30	.
PAR5102	Male	Previous TB	NA	NA	.	NA	NA	NA	1. Rural	07. 45-54 yrs	TB	Negative	Negative	NA	Not on treatment	Not available	2013-05-20	2013-05-20	2013-05-20	2013-05-20	0	.
PAR5108	Female	New case	NA	NA	.	NA	NA	NA	1. Rural	05. 25-34 yrs	TB	Negative	Negative	NA	Not on treatment	Not available	2013-05-21	2013-05-21	2013-05-21	2013-05-21	0	.
PAR5139	Male	New case	NA	NA	.	NA	NA	NA	1. Rural	07. 45-54 yrs	TB	Negative	Negative	NA	Not on treatment	Not available	2013-05-23	2013-05-23	2013-05-23	2013-05-23	0	.
PAR5183	Female	New case	NA	NA	.	NA	NA	NA	1. Rural	05. 25-34 yrs	TB	Negative	Negative	NA	Not on treatment	Not available	2013-05-27	2013-05-27	2013-05-27	2013-05-27	0	.
PAR5217	Male	Previous TB	NA	NA	2013-06-05	DOTS Cat. II	No	Parent TU	1. Rural	05. 25-34 yrs	TB	Negative	Positive	Rif Sensitive	On treatment	Not available	2013-05-29	2013-05-29	2013-05-29	2013-05-29	0	7
PAR5245	Female	New case	NA	NA	2013-06-03	DOTS Cat. I	No	Parent TU	1. Rural	08. 55-64 yrs	TB	Negative	Positive	Rif Sensitive	On treatment	Treatment success	2013-05-31	2013-05-31	2013-05-31	2013-05-31	0	3
PAR5270	Female	New case	NA	NA	.	NA	NA	NA	1. Rural	05. 25-34 yrs	TB	Negative	Negative	NA	Not on treatment	Not available	2013-06-03	2013-06-03	2013-06-03	2013-06-03	0	.
PAR5283	Female	New case	NA	NA	.	NA	NA	NA	1. Rural	04. 15-24 yrs	TB	Negative	Negative	NA	Not on treatment	Not available	2013-06-04	2013-06-04	2013-06-04	2013-06-04	0	.
PAR5289	Male	New case	NA	NA	.	NA	NA	NA	1. Rural	07. 45-54 yrs	TB	Negative	Negative	NA	Not on treatment	Not available	2013-06-04	2013-06-04	2013-06-04	2013-06-04	0	.
PAR5307	Female	Previous TB	NA	NA	.	NA	NA	NA	1. Rural	07. 45-54 yrs	TB	Negative	Negative	NA	Not on treatment	Not available	2013-06-05	2013-06-05	2013-06-05	2013-06-05	0	.
PAR5314	Male	New case	NA	NA	.	NA	NA	NA	1. Rural	05. 25-34 yrs	TB	Negative	Negative	NA	Not on treatment	Not available	2013-06-06	2013-06-06	2013-06-06	2013-06-06	0	.
PAR5315	Female	New case	NA	NA	.	NA	NA	NA	1. Rural	05. 25-34 yrs	TB	Negative	Negative	NA	Not on treatment	Not available	2013-06-06	2013-06-06	2013-06-06	2013-06-06	0	.
PAR5356	Male	New case	NA	NA	2013-06-10	DOTS Cat. I	No	Parent TU	1. Rural	08. 55-64 yrs	TB	Negative	Positive	Rif Sensitive	On treatment	Treatment success	2013-06-08	2013-06-08	2013-06-08	2013-06-08	0	2
PAR5395	Male	New case	NA	NA	2013-06-14	DOTS Cat. I	No	Parent TU	1. Rural	06. 35-44 yrs	TB	Negative	Negative	NA	On treatment	Not available	2013-06-12	2013-06-12	2013-06-12	2013-06-12	0	2
PAR5424	Male	New case	NA	NA	.	NA	NA	NA	1. Rural	09. 65-74 yrs	TB	Negative	Negative	NA	Not on treatment	Not available	2013-06-15	2013-06-15	2013-06-15	2013-06-15	0	.
PAR5431	Male	Previous TB	NA	NA	.	NA	NA	NA	1. Rural	07. 45-54 yrs	TB	Negative	Negative	NA	Not on treatment	Not available	2013-06-15	2013-06-15	2013-06-15	2013-06-15	0	.
PAR5481	Male	New case	NA	NA	.	NA	NA	NA	1. Rural	05. 25-34 yrs	TB	Negative	Negative	NA	Not on treatment	Not available	2013-06-19	2013-06-19	2013-06-19	2013-06-19	0	.
PAR5501	Male	New case	NA	NA	.	NA	Yes	Parent TU	1. Rural	06. 35-44 yrs	TB	Negative	Positive	Rif Sensitive	Not on treatment	Not available	2013-06-21	2013-06-21	2013-06-21	2013-06-21	0	.
PAR5507	Male	New case	NA	NA	2013-06-26	DOTS Cat. I	No	Parent TU	1. Rural	06. 35-44 yrs	TB	Positive	Positive	Rif Sensitive	On treatment	Not available	2013-06-21	2013-06-21	2013-06-21	2013-06-21	0	5
PAR5515	Female	New case	NA	NA	2013-06-24	DOTS Cat. I	No	Other TU	1. Rural	06. 35-44 yrs	TB	Positive	Positive	Rif Sensitive	On treatment	Death	2013-06-22	2013-06-22	2013-06-22	2013-06-22	0	2
PAR5538	Female	New case	NA	NA	.	NA	NA	NA	1. Rural	07. 45-54 yrs	TB	Negative	Negative	NA	Not on treatment	Not available	2013-06-25	2013-06-27	2013-06-25	2013-06-27	2	.
PAR5549	Male	Previous TB	NA	NA	2013-07-03	DOTS Cat. II	No	Parent TU	1. Rural	06. 35-44 yrs	TB	Negative	Positive	Rif Sensitive	On treatment	Not available	2013-06-26	2013-06-28	2013-06-26	2013-06-28	2	5
PAR5587	Male	New case	NA	NA	2013-07-05	DOTS Cat. I	No	Parent TU	1. Rural	04. 15-24 yrs	TB	Negative	Positive	Rif Sensitive	On treatment	Not available	2013-07-02	2013-07-02	2013-07-02	2013-07-02	0	3
PAR5607	Female	New case	NA	NA	.	NA	NA	NA	1. Rural	05. 25-34 yrs	TB	Negative	Negative	NA	Not on treatment	Not available	2013-07-04	2013-07-04	2013-07-04	2013-07-04	0	.
PAR5613	Male	New case	NA	NA	.	NA	NA	NA	1. Rural	08. 55-64 yrs	TB	Negative	Negative	NA	Not on treatment	Not available	2013-07-04	2013-07-04	2013-07-04	2013-07-04	0	.
PAR5629	Female	New case	NA	NA	.	NA	NA	NA	1. Rural	05. 25-34 yrs	TB	Negative	Negative	NA	Not on treatment	Not available	2013-07-05	2013-07-05	2013-07-05	2013-07-05	0	.
PAR5634	Male	New case	NA	NA	2013-07-10	DOTS Cat. I	No	Parent TU	1. Rural	07. 45-54 yrs	TB	Negative	Positive	Rif Sensitive	On treatment	Not available	2013-07-05	2013-07-05	2013-07-05	2013-07-05	0	5
PAR5642	Male	New case	NA	NA	2013-07-12	DOTS Cat. I	No	Parent TU	1. Rural	09. 65-74 yrs	TB	Positive	Positive	Rif Sensitive	On treatment	Not available	2013-07-06	2013-07-06	2013-07-06	2013-07-06	0	6
PAR5669	Male	New case	NA	NA	.	NA	NA	NA	1. Rural	07. 45-54 yrs	TB	Negative	Negative	NA	Not on treatment	Not available	2013-07-10	2013-07-10	2013-07-10	2013-07-10	0	.
PAR5674	Female	New case	NA	NA	.	NA	NA	NA	1. Rural	05. 25-34 yrs	TB	Negative	Negative	NA	Not on treatment	Not available	2013-07-10	2013-07-11	2013-07-10	2013-07-11	1	.
PAR5681	Male	Previous TB	NA	NA	2013-07-15	DOTS Cat. II	No	Other TU	1. Rural	05. 25-34 yrs	TB	Positive	Positive	Rif Sensitive	On treatment	Not available	2013-07-11	2013-07-11	2013-07-11	2013-07-11	0	4
PAR5694	Male	New case	NA	NA	.	NA	NA	NA	1. Rural	07. 45-54 yrs	TB	Negative	Negative	NA	Not on treatment	Not available	2013-07-12	2013-07-12	2013-07-12	2013-07-12	0	.
PAR5702	Female	New case	NA	NA	.	NA	NA	NA	1. Rural	05. 25-34 yrs	TB	Negative	Negative	NA	Not on treatment	Not available	2013-07-13	2013-07-13	2013-07-13	2013-07-13	0	.
PAR5741	Male	Previous TB	NA	NA	.	NA	NA	NA	1. Rural	06. 35-44 yrs	TB	Negative	Negative	NA	Not on treatment	Not available	2013-07-17	2013-07-17	2013-07-17	2013-07-17	0	.
PAR5746	Female	New case	NA	NA	.	NA	NA	NA	1. Rural	06. 35-44 yrs	TB	Negative	Negative	NA	Not on treatment	Not available	2013-07-17	2013-07-17	2013-07-17	2013-07-17	0	.
PAR5766	Male	New case	NA	NA	.	NA	NA	NA	1. Rural	06. 35-44 yrs	TB	Negative	Negative	NA	Not on treatment	Not available	2013-07-18	2013-07-18	2013-07-18	2013-07-18	0	.
PAR5776	Male	New case	NA	NA	.	NA	NA	NA	1. Rural	06. 35-44 yrs	TB	Negative	Negative	NA	Not on treatment	Not available	2013-07-19	2013-07-19	2013-07-19	2013-07-19	0	.
PAR5779	Male	Previous TB	NA	NA	.	NA	NA	NA	1. Rural	07. 45-54 yrs	TB	Negative	Negative	NA	Not on treatment	Not available	2013-07-19	2013-07-19	2013-07-19	2013-07-19	0	.
PAR5825	Female	New case	NA	NA	.	NA	NA	NA	1. Rural	05. 25-34 yrs	TB	Negative	Negative	NA	Not on treatment	Not available	2013-07-26	2013-07-26	2013-07-26	2013-07-26	0	.
PAR5835	Male	New case	NA	NA	.	NA	NA	NA	1. Rural	08. 55-64 yrs	TB	Negative	Negative	NA	Not on treatment	Not available	2013-07-27	2013-07-27	2013-07-27	2013-07-27	0	.
PAR5916	Male	Previous TB	NA	NA	.	NA	NA	NA	1. Rural	05. 25-34 yrs	TB	Negative	Negative	NA	Not on treatment	Not available	2013-08-06	2013-08-06	2013-08-06	2013-08-06	0	.
PAR5936	Male	New case	NA	NA	.	NA	NA	NA	1. Rural	06. 35-44 yrs	TB	Negative	Negative	NA	Not on treatment	Not available	2013-08-07	2013-08-07	2013-08-07	2013-08-07	0	.
PAR6007	Female	New case	NA	NA	.	NA	NA	NA	1. Rural	05. 25-34 yrs	TB	Negative	Negative	NA	Not on treatment	Not available	2013-08-16	2013-08-19	2013-08-16	2013-08-19	3	.
PAR6013	Male	New case	NA	NA	2013-08-22	DOTS Cat. I	No	Parent TU	1. Rural	06. 35-44 yrs	TB	Negative	Positive	Rif Sensitive	On treatment	Not available	2013-08-17	2013-08-19	2013-08-17	2013-08-19	2	3
PAR6026	Male	New case	NA	NA	.	NA	NA	NA	1. Rural	06. 35-44 yrs	TB	Negative	Negative	NA	Not on treatment	Not available	2013-08-20	2013-08-20	2013-08-20	2013-08-20	0	.
PAR6049	Male	Previous TB	NA	NA	.	NA	NA	NA	1. Rural	07. 45-54 yrs	TB	Negative	Negative	NA	Not on treatment	Not available	2013-08-22	2013-08-22	2013-08-22	2013-08-22	0	.
PAR6053	Male	New case	NA	NA	2013-08-26	DOTS Cat. I	No	Parent TU	1. Rural	07. 45-54 yrs	TB	Positive	Positive	Rif Sensitive	On treatment	Not available	2013-08-22	2013-08-22	2013-08-22	2013-08-22	0	4
PAR6054	Male	Previous TB	NA	NA	2013-08-26	DOTS Cat. II	No	Parent TU	1. Rural	06. 35-44 yrs	TB	Negative	Positive	Rif Sensitive	On treatment	Not available	2013-08-22	2013-08-22	2013-08-22	2013-08-22	0	4
PAR6055	Female	New case	NA	NA	.	NA	Yes	Parent TU	1. Rural	07. 45-54 yrs	TB	Positive	Positive	Rif Sensitive	Not on treatment	Not available	2013-08-22	2013-08-22	2013-08-22	2013-08-22	0	.
PAR6058	Female	New case	NA	NA	.	NA	NA	NA	1. Rural	06. 35-44 yrs	TB	Negative	Negative	NA	Not on treatment	Not available	2013-08-23	2013-08-23	2013-08-23	2013-08-23	0	.
PAR6067	Male	New case	NA	NA	.	NA	NA	NA	1. Rural	04. 15-24 yrs	TB	Negative	Negative	NA	Not on treatment	Not available	2013-08-24	2013-08-24	2013-08-24	2013-08-24	0	.
PAR6075	Male	New case	NA	NA	.	NA	NA	NA	1. Rural	06. 35-44 yrs	TB	Negative	Negative	NA	Not on treatment	Not available	2013-08-24	2013-08-24	2013-08-24	2013-08-24	0	.
PAR6078	Male	New case	NA	NA	.	NA	NA	NA	1. Rural	07. 45-54 yrs	TB	Negative	Negative	NA	Not on treatment	Not available	2013-08-26	2013-08-26	2013-08-26	2013-08-26	0	.
PAR6105	Male	New case	NA	NA	.	NA	NA	NA	1. Rural	05. 25-34 yrs	TB	Negative	Negative	NA	Not on treatment	Not available	2013-08-27	2013-08-27	2013-08-27	2013-08-27	0	.
PAR6107	Female	New case	NA	NA	.	NA	NA	NA	1. Rural	04. 15-24 yrs	TB	Negative	Negative	NA	Not on treatment	Not available	2013-08-28	2013-08-28	2013-08-28	2013-08-28	0	.
PAR6120	Male	Previous TB	NA	NA	2013-08-30	DOTS Cat. II	No	Parent TU	1. Rural	05. 25-34 yrs	TB	Negative	Positive	Rif Sensitive	On treatment	Not available	2013-08-29	2013-08-29	2013-08-29	2013-08-29	0	1
PAR6127	Male	New case	NA	NA	.	NA	Yes	Parent TU	1. Rural	06. 35-44 yrs	TB	Positive	Positive	Rif Sensitive	Not on treatment	Not available	2013-08-30	2013-08-30	2013-08-30	2013-08-30	0	.
PAR6128	Female	New case	NA	NA	.	NA	NA	NA	1. Rural	04. 15-24 yrs	TB	Negative	Negative	NA	Not on treatment	Not available	2013-08-30	2013-08-30	2013-08-30	2013-08-30	0	.
PAR6129	Male	New case	NA	NA	.	NA	NA	NA	1. Rural	06. 35-44 yrs	TB	Negative	Negative	NA	Not on treatment	Not available	2013-08-30	2013-08-30	2013-08-30	2013-08-30	0	.
PAR6130	Female	New case	NA	NA	.	NA	NA	NA	1. Rural	06. 35-44 yrs	TB	Negative	Negative	NA	Not on treatment	Not available	2013-08-30	2013-08-30	2013-08-30	2013-08-30	0	.
PAR6155	Male	Previous TB	NA	NA	.	NA	Yes	Parent TU	1. Rural	05. 25-34 yrs	TB	Positive	Positive	Rif Sensitive	Not on treatment	Not available	2013-09-03	2013-09-03	2013-09-03	2013-09-03	0	.
PAR6202	Male	New case	NA	NA	.	NA	NA	NA	1. Rural	06. 35-44 yrs	TB	Negative	Negative	NA	Not on treatment	Not available	2013-09-10	2013-09-10	2013-09-10	2013-09-10	0	.
PAR6206	Female	New case	NA	NA	.	NA	NA	NA	1. Rural	05. 25-34 yrs	TB	Negative	Negative	NA	Not on treatment	Not available	2013-09-10	2013-09-11	2013-09-10	2013-09-11	1	.
PAR6225	Male	New case	NA	NA	.	NA	NA	NA	1. Rural	10. 75-84 yrs	TB	Negative	Negative	NA	Not on treatment	Not available	2013-09-12	2013-09-12	2013-09-12	2013-09-12	0	.
PAR6242	Female	New case	NA	NA	.	NA	NA	NA	1. Rural	06. 35-44 yrs	TB	Negative	Negative	NA	Not on treatment	Not available	2013-09-12	2013-09-12	2013-09-12	2013-09-12	0	.
PAR6252	Male	New case	NA	NA	2013-09-16	DOTS Cat. I	No	Parent TU	1. Rural	08. 55-64 yrs	TB	Positive	Positive	Rif Sensitive	On treatment	Not available	2013-09-13	2013-09-14	2013-09-13	2013-09-14	1	2
PAR6269	Female	New case	NA	NA	.	NA	NA	NA	1. Rural	07. 45-54 yrs	TB	Negative	Negative	NA	Not on treatment	Not available	2013-09-14	2013-09-14	2013-09-14	2013-09-14	0	.
PAR6272	Female	New case	NA	NA	.	NA	NA	NA	1. Rural	06. 35-44 yrs	TB	Negative	Negative	NA	Not on treatment	Not available	2013-09-16	2013-09-16	2013-09-16	2013-09-16	0	.
PAR6309	Male	New case	NA	NA	2013-09-25	DOTS Cat. I	No	Parent TU	1. Rural	07. 45-54 yrs	TB	Positive	Positive	Rif Sensitive	On treatment	Death	2013-09-19	2013-09-19	2013-09-19	2013-09-19	0	6
PAR6310	Female	Previous TB	NA	NA	.	NA	NA	NA	1. Rural	06. 35-44 yrs	TB	Negative	Negative	NA	Not on treatment	Not available	2013-09-19	2013-09-19	2013-09-19	2013-09-19	0	.
PAR6321	Female	Previous TB	NA	NA	.	NA	NA	NA	1. Rural	05. 25-34 yrs	TB	Negative	Negative	NA	Not on treatment	Not available	2013-09-20	2013-09-20	2013-09-20	2013-09-20	0	.
PAR6323	Male	New case	NA	NA	2013-09-23	DOTS Cat. I	No	Other TU	1. Rural	07. 45-54 yrs	TB	Positive	Positive	Rif Sensitive	On treatment	Not available	2013-09-20	2013-09-20	2013-09-20	2013-09-20	0	3
PAR6347	Male	New case	NA	NA	.	NA	NA	NA	1. Rural	03. 10-14 yrs	TB	Negative	Negative	NA	Not on treatment	Not available	2013-09-23	2013-09-25	2013-09-23	2013-09-25	2	.
PAR6369	Male	New case	NA	NA	.	NA	NA	NA	1. Rural	06. 35-44 yrs	TB	Negative	Negative	NA	Not on treatment	Not available	2013-09-25	2013-09-25	2013-09-25	2013-09-25	0	.
PAR6370	Female	New case	NA	NA	.	NA	NA	NA	1. Rural	07. 45-54 yrs	TB	Negative	Negative	NA	Not on treatment	Not available	2013-09-25	2013-09-25	2013-09-24	2013-09-25	0	.
PAR6378	Male	Previous TB	NA	NA	.	NA	NA	NA	1. Rural	09. 65-74 yrs	TB	Negative	Negative	NA	Not on treatment	Not available	2013-09-26	2013-09-26	2013-09-26	2013-09-26	0	.
PAR6395	Female	New case	NA	NA	.	NA	NA	NA	1. Rural	06. 35-44 yrs	TB	Negative	Negative	NA	Not on treatment	Not available	2013-09-28	2013-09-28	2013-09-28	2013-09-28	0	.
PAR6407	Male	New case	NA	NA	.	NA	NA	NA	1. Rural	06. 35-44 yrs	TB	Negative	Negative	NA	Not on treatment	Not available	2013-09-30	2013-09-30	2013-09-30	2013-09-30	0	.
PAR6408	Female	New case	NA	NA	.	NA	NA	NA	1. Rural	05. 25-34 yrs	TB	Negative	Negative	NA	Not on treatment	Not available	2013-09-30	2013-09-30	2013-09-30	2013-09-30	0	.
PAR6433	Female	New case	NA	NA	.	NA	NA	NA	1. Rural	07. 45-54 yrs	TB	Negative	Negative	NA	Not on treatment	Not available	2013-10-01	2013-10-01	2013-10-01	2013-10-01	0	.
PAR6443	Male	Previous TB	NA	NA	2013-10-07	DOTS Cat. II	No	Parent TU	1. Rural	06. 35-44 yrs	TB	Positive	Positive	Rif Sensitive	On treatment	Not available	2013-10-02	2013-10-02	2013-10-03	2013-10-02	0	5
PAR6448	Male	Previous TB	NA	NA	.	NA	NA	NA	1. Rural	06. 35-44 yrs	TB	Negative	Negative	NA	Not on treatment	Not available	2013-10-03	2013-10-03	2013-10-03	2013-10-03	0	.
PAR6491	Female	Previous TB	NA	NA	2013-10-11	DOTS Cat. II	No	Parent TU	1. Rural	06. 35-44 yrs	TB	Negative	Positive	Rif Sensitive	On treatment	Not available	2013-10-09	2013-10-09	2013-10-09	2013-10-09	0	2
PAR6537	Male	Previous TB	NA	NA	.	NA	NA	NA	1. Rural	06. 35-44 yrs	TB	Negative	Negative	NA	Not on treatment	Not available	2013-10-16	2013-10-16	2013-10-16	2013-10-16	0	.
PAR6592	Female	New case	NA	NA	.	NA	NA	NA	1. Rural	05. 25-34 yrs	TB	Negative	Negative	NA	Not on treatment	Not available	2013-10-21	2013-10-21	2013-10-21	2013-10-21	0	.
PAR6593	Male	New case	NA	NA	2013-10-30	DOTS Cat. I	No	Parent TU	1. Rural	06. 35-44 yrs	TB	Negative	Positive	Rif Sensitive	On treatment	Not available	2013-10-21	2013-10-25	2013-10-21	2013-10-25	4	5
PAR6608	Male	New case	NA	NA	2013-11-04	DOTS Cat. I	No	Parent TU	1. Rural	06. 35-44 yrs	TB	Negative	Positive	Rif Resistant	On treatment	Not available	2013-10-21	2013-10-25	2013-10-21	2013-10-25	4	10
PAR6617	Female	Previous TB	NA	NA	.	NA	NA	NA	1. Rural	06. 35-44 yrs	TB	Negative	Negative	NA	Not on treatment	Not available	2013-10-22	2013-10-25	2013-10-22	2013-10-25	3	.
PAR6631	Female	Previous TB	NA	NA	.	NA	NA	NA	1. Rural	05. 25-34 yrs	TB	Negative	Negative	NA	Not on treatment	Not available	2013-10-24	2013-10-26	2013-10-24	2013-10-26	2	.
PAR6650	Male	New case	NA	NA	2013-11-06	DOTS Cat. II	No	Parent TU	1. Rural	05. 25-34 yrs	TB	Negative	Positive	Rif Sensitive	On treatment	Not available	2013-10-26	2013-10-26	2013-10-26	2013-10-26	0	11
PAR6698	Female	New case	NA	NA	.	NA	NA	NA	1. Rural	05. 25-34 yrs	TB	Negative	Negative	NA	Not on treatment	Not available	2013-10-30	2013-10-30	2013-10-30	2013-10-30	0	.
PAR6699	Male	New case	NA	NA	.	NA	NA	NA	1. Rural	08. 55-64 yrs	TB	Negative	Negative	NA	Not on treatment	Not available	2013-10-30	2013-10-30	2013-10-30	2013-10-30	0	.
PAR6739	Female	New case	NA	NA	.	NA	NA	NA	1. Rural	07. 45-54 yrs	TB	Negative	Negative	NA	Not on treatment	Not available	2013-11-04	2013-11-04	2013-11-04	2013-11-04	0	.
PAR6740	Male	New case	NA	NA	.	NA	NA	NA	1. Rural	05. 25-34 yrs	TB	Negative	Negative	NA	Not on treatment	Not available	2013-11-04	2013-11-04	2013-11-04	2013-11-04	0	.
PAR6754	Female	New case	NA	NA	.	NA	NA	NA	1. Rural	07. 45-54 yrs	TB	Negative	Negative	NA	Not on treatment	Not available	2013-11-05	2013-11-05	2013-11-05	2013-11-05	0	.
PAR6762	Male	New case	NA	NA	.	NA	NA	NA	1. Rural	07. 45-54 yrs	TB	Negative	Negative	NA	Not on treatment	Not available	2013-11-06	2013-11-06	2013-11-06	2013-11-06	0	.
PAR6765	Female	New case	NA	NA	.	NA	NA	NA	1. Rural	05. 25-34 yrs	TB	Negative	Negative	NA	Not on treatment	Not available	2013-11-06	2013-11-06	2013-11-06	2013-11-06	0	.
PAR6769	Male	Previous TB	NA	NA	.	NA	NA	NA	1. Rural	06. 35-44 yrs	TB	Negative	Negative	NA	Not on treatment	Not available	2013-11-06	2013-11-06	2013-11-06	2013-11-06	0	.
PAR6789	Female	New case	NA	NA	.	NA	NA	NA	1. Rural	07. 45-54 yrs	TB	Negative	Negative	NA	Not on treatment	Not available	2013-11-08	2013-11-08	2013-11-08	2013-11-08	0	.
PAR6817	Female	New case	NA	NA	.	NA	NA	NA	1. Rural	06. 35-44 yrs	TB	Negative	Negative	NA	Not on treatment	Not available	2013-11-11	2013-11-11	2013-11-11	2013-11-11	0	.
PAR6839	Male	New case	NA	NA	.	NA	NA	NA	1. Rural	05. 25-34 yrs	TB	Negative	Negative	NA	Not on treatment	Not available	2013-11-12	2013-11-12	2013-11-12	2013-11-12	0	.
PAR6840	Male	Previous TB	NA	NA	.	NA	NA	NA	1. Rural	07. 45-54 yrs	TB	Negative	Negative	NA	Not on treatment	Not available	2013-11-12	2013-11-12	2013-11-12	2013-11-12	0	.
PAR6880	Male	Previous TB	NA	NA	.	NA	NA	NA	1. Rural	05. 25-34 yrs	TB	Negative	Negative	NA	Not on treatment	Not available	2013-11-15	2013-11-15	2013-11-15	2013-11-15	0	.
PAR6887	Male	New case	NA	NA	.	NA	NA	NA	1. Rural	08. 55-64 yrs	TB	Negative	Negative	NA	Not on treatment	Not available	2013-11-16	2013-11-16	2013-11-16	2013-11-16	0	.
PAR6903	Male	New case	NA	NA	.	NA	NA	NA	1. Rural	06. 35-44 yrs	TB	Negative	Negative	NA	Not on treatment	Not available	2013-11-18	2013-11-18	2013-11-18	2013-11-18	0	.
PAR6909	Male	New case	NA	NA	.	NA	NA	NA	1. Rural	06. 35-44 yrs	TB	Negative	Negative	NA	Not on treatment	Not available	2013-11-18	2013-11-19	2013-11-18	2013-11-19	1	.
PAR6910	Male	Previous TB	NA	NA	.	NA	NA	NA	1. Rural	04. 15-24 yrs	TB	Negative	Negative	NA	Not on treatment	Not available	2013-11-18	2013-11-19	2013-11-18	2013-11-19	1	.
PAR6919	Male	New case	NA	NA	.	NA	NA	NA	1. Rural	05. 25-34 yrs	TB	Negative	Negative	NA	Not on treatment	Not available	2013-11-20	2013-11-20	2013-11-20	2013-11-20	0	.
PAR6939	Female	New case	NA	NA	.	NA	NA	NA	1. Rural	05. 25-34 yrs	TB	Negative	Negative	NA	Not on treatment	Not available	2013-11-20	2013-11-20	2013-11-20	2013-11-20	0	.
PAR6946	Male	New case	NA	NA	.	NA	Yes	Other TU	1. Rural	05. 25-34 yrs	TB	Positive	Positive	Rif Sensitive	Not on treatment	Not available	2013-11-21	2013-11-21	2013-11-21	2013-11-21	0	.
PAR6949	Male	New case	NA	NA	.	NA	NA	NA	1. Rural	07. 45-54 yrs	TB	Negative	Negative	NA	Not on treatment	Not available	2013-11-21	2013-11-21	2013-11-21	2013-11-21	0	.
PAR7021	Male	Previous TB	NA	NA	.	NA	NA	NA	1. Rural	06. 35-44 yrs	TB	Negative	Negative	NA	Not on treatment	Not available	2013-11-26	2013-11-26	2013-11-26	2013-11-26	0	.
PAR7033	Male	New case	NA	NA	.	NA	NA	NA	1. Rural	03. 10-14 yrs	TB	Negative	Negative	NA	Not on treatment	Not available	2013-11-27	2013-11-27	2013-11-27	2013-11-27	0	.
PAR7075	Female	New case	NA	NA	.	NA	NA	NA	1. Rural	05. 25-34 yrs	TB	Negative	Negative	NA	Not on treatment	Not available	2013-11-30	2013-11-30	2013-11-30	2013-11-30	0	.
PAR7079	Female	New case	NA	NA	.	NA	NA	NA	1. Rural	05. 25-34 yrs	TB	Negative	Negative	NA	Not on treatment	Not available	2013-11-30	2013-11-30	2013-11-30	2013-11-30	0	.
PAR7080	Male	New case	NA	NA	.	NA	NA	NA	1. Rural	06. 35-44 yrs	TB	Negative	Negative	NA	Not on treatment	Not available	2013-11-30	2013-11-30	2013-11-30	2013-11-30	0	.
PAR7087	Female	New case	NA	NA	.	NA	NA	NA	1. Rural	06. 35-44 yrs	TB	Negative	Negative	NA	Not on treatment	Not available	2013-12-02	2013-12-02	2013-12-02	2013-12-02	0	.
PAR7088	Male	Previous TB	NA	NA	.	NA	NA	NA	1. Rural	07. 45-54 yrs	TB	Negative	Negative	NA	Not on treatment	Not available	2013-12-02	2013-12-02	2013-12-02	2013-12-02	0	.
PAR7111	Male	New case	NA	NA	2013-12-06	DOTS Cat. I	No	Parent TU	1. Rural	06. 35-44 yrs	TB	Positive	Positive	Rif Sensitive	On treatment	Not available	2013-12-04	2013-12-04	2013-12-04	2013-12-04	0	2
PAR7124	Female	New case	NA	NA	.	NA	NA	NA	1. Rural	05. 25-34 yrs	TB	Negative	Negative	NA	Not on treatment	Not available	2013-12-05	2013-12-05	2013-12-05	2013-12-05	0	.
PAR7128	Female	New case	NA	NA	.	NA	NA	NA	1. Rural	06. 35-44 yrs	TB	Negative	Negative	NA	Not on treatment	Not available	2013-12-06	2013-12-06	2013-12-06	2013-12-06	0	.
PAR7142	Male	New case	NA	NA	.	NA	NA	NA	1. Rural	06. 35-44 yrs	TB	Negative	Negative	NA	Not on treatment	Not available	2013-12-09	2013-12-09	2013-12-09	2013-12-09	0	.
PAR7174	Male	New case	NA	NA	.	NA	NA	NA	1. Rural	06. 35-44 yrs	TB	Negative	Negative	NA	Not on treatment	Not available	2013-12-12	2013-12-12	2013-12-12	2013-12-12	0	.
PAR7177	Female	New case	NA	NA	.	NA	NA	NA	1. Rural	05. 25-34 yrs	TB	Negative	Negative	NA	Not on treatment	Not available	2013-12-12	2013-12-12	2013-12-12	2013-12-12	0	.
PAR7183	Female	New case	NA	NA	.	NA	NA	NA	1. Rural	05. 25-34 yrs	TB	Negative	Negative	NA	Not on treatment	Not available	2013-12-12	2013-12-12	2013-12-12	2013-12-12	0	.
PAR7186	Male	New case	NA	NA	2013-12-18	DOTS Cat. I	No	Parent TU	1. Rural	07. 45-54 yrs	TB	Negative	Positive	Rif Sensitive	On treatment	Not available	2013-12-13	2013-12-13	2013-12-13	2013-12-13	0	5
PAR7188	Male	New case	NA	NA	.	NA	NA	NA	1. Rural	03. 10-14 yrs	TB	Negative	Negative	NA	Not on treatment	Not available	2013-12-13	2013-12-13	2013-12-13	2013-12-13	0	.
PAR7257	Female	New case	NA	NA	.	NA	NA	NA	1. Rural	07. 45-54 yrs	TB	Negative	Negative	NA	Not on treatment	Not available	2013-12-17	2013-12-17	2013-12-17	2013-12-17	0	.
PAR7280	Male	New case	NA	NA	.	NA	NA	NA	1. Rural	06. 35-44 yrs	TB	Negative	Negative	NA	Not on treatment	Not available	2013-12-17	2013-12-17	2013-12-17	2013-12-17	0	.
PAR7282	Female	New case	NA	NA	.	NA	NA	NA	1. Rural	05. 25-34 yrs	TB	Negative	Negative	NA	Not on treatment	Not available	2013-12-17	2013-12-17	2013-12-17	2013-12-17	0	.
PAR7296	Female	New case	NA	NA	.	NA	NA	NA	1. Rural	04. 15-24 yrs	TB	Negative	Negative	NA	Not on treatment	Not available	2013-12-18	2013-12-18	2013-12-18	2013-12-18	0	.
PAR7354	Female	Previous TB	NA	NA	.	NA	NA	NA	1. Rural	05. 25-34 yrs	TB	Negative	Negative	NA	Not on treatment	Not available	2013-12-17	2013-12-20	2013-12-19	2013-12-20	3	.
PAR7414	Female	New case	NA	NA	.	NA	NA	NA	1. Rural	05. 25-34 yrs	TB	Negative	Negative	NA	Not on treatment	Not available	2013-12-18	2013-12-21	2013-12-20	2013-12-21	3	.
PAR7477	Male	New case	NA	NA	.	NA	NA	NA	1. Rural	06. 35-44 yrs	TB	Negative	Negative	NA	Not on treatment	Not available	2013-12-20	2013-12-24	2013-12-21	2013-12-24	4	.
PAR7514	Male	New case	NA	NA	.	NA	NA	NA	1. Rural	06. 35-44 yrs	TB	Negative	Negative	NA	Not on treatment	Not available	2013-12-23	2013-12-24	2013-12-23	2013-12-24	1	.
PAR7517	Male	New case	NA	NA	.	NA	NA	NA	1. Rural	06. 35-44 yrs	TB	Negative	Negative	NA	Not on treatment	Not available	2013-12-23	2013-12-24	2013-12-23	2013-12-24	1	.
PAR7520	Female	New case	NA	NA	.	NA	No	Other TU	1. Rural	06. 35-44 yrs	TB	Negative	Positive	Rif Resistant	Not on treatment	Not available	2013-12-21	2013-12-25	2013-12-24	2013-12-25	4	.
PAR7612	Male	New case	NA	NA	.	NA	NA	NA	1. Rural	08. 55-64 yrs	TB	Negative	Negative	NA	Not on treatment	Not available	2013-12-26	2013-12-28	2013-12-26	2013-12-28	2	.
PAR7616	Female	New case	NA	NA	.	NA	NA	NA	1. Rural	05. 25-34 yrs	TB	Negative	Negative	NA	Not on treatment	Not available	2013-12-23	2013-12-27	2013-12-26	2013-12-27	4	.
PAR7679	Male	Previous TB	NA	NA	.	NA	NA	NA	1. Rural	06. 35-44 yrs	TB	Negative	Negative	NA	Not on treatment	Not available	2013-12-30	2013-12-30	2013-12-30	2013-12-30	0	.
PAR7680	Female	New case	NA	NA	.	NA	Yes	Parent TU	1. Rural	07. 45-54 yrs	TB	Negative	Positive	Indeterminate	Not on treatment	Not available	2013-12-30	2013-12-30	2013-12-30	2013-12-30	0	.
PAR7772	Male	New case	NA	NA	.	NA	NA	NA	1. Rural	06. 35-44 yrs	TB	Negative	Indeterminate	NA	Not on treatment	Not available	2013-01-21	2013-01-21	2013-01-21	2013-01-21	0	.
VIA10413	Female	New case	NA	NA	.	NA	NA	NA	1. Rural	05. 25-34 yrs	TB	Negative	Positive	Rif Sensitive	Not on treatment	Not available	2013-03-23	2013-03-23	2013-03-23	2013-03-23	0	.
VIZ 2025	Male	New case	NA	NA	2012-07-02	DOTS Cat. I	No	Parent TU	1. Rural	07. 45-54 yrs	TB	Negative	Positive	Rif Sensitive	On treatment	Treatment success	2012-06-28	2012-06-29	2012-06-28	2012-06-29	1	3
VIZ 7266	Male	New case	NA	NA	.	NA	NA	NA	1. Rural	04. 15-24 yrs	TB	Negative	Negative	NA	Not on treatment	Not available	2013-03-29	2013-03-31	2013-03-30	2013-03-31	2	.
VIZ 7488	Male	New case	NA	NA	.	NA	NA	NA	1. Rural	06. 35-44 yrs	TB	Negative	Negative	NA	Not on treatment	Not available	2013-04-15	2013-04-15	2013-04-15	2013-04-15	0	.
VIZ10008	Female	New case	NA	NA	.	NA	NA	NA	1. Rural	08. 55-64 yrs	TB	Negative	Negative	NA	Not on treatment	Not available	2013-09-16	2013-09-16	2013-09-16	2013-09-16	0	.
VIZ10010	Female	New case	NA	NA	.	NA	NA	NA	1. Rural	05. 25-34 yrs	TB	Negative	Negative	NA	Not on treatment	Not available	2013-09-16	2013-09-16	2013-09-16	2013-09-16	0	.
VIZ10041	Male	New case	NA	NA	2013-09-27	DOTS Cat. I	No	Parent TU	1. Rural	07. 45-54 yrs	TB	Negative	Positive	Rif Sensitive	On treatment	Not available	2013-09-25	2013-09-25	2013-09-25	2013-09-25	0	2
VIZ10070	Male	Previous TB	NA	NA	.	NA	NA	NA	1. Rural	06. 35-44 yrs	TB	Negative	Negative	NA	Not on treatment	Not available	2013-09-23	2013-09-23	2013-09-23	2013-09-23	0	.
VIZ10079	Male	Previous TB	NA	NA	.	NA	NA	NA	1. Rural	06. 35-44 yrs	TB	Negative	Negative	NA	Not on treatment	Not available	2013-09-19	2013-09-20	2013-09-19	2013-09-20	1	.
VIZ10082	Male	New case	NA	NA	.	NA	NA	NA	1. Rural	05. 25-34 yrs	TB	Negative	Negative	NA	Not on treatment	Not available	2013-09-20	2013-09-20	2013-09-20	2013-09-20	0	.
VIZ10083	Male	New case	NA	NA	.	NA	NA	NA	1. Rural	06. 35-44 yrs	TB	Negative	Negative	NA	Not on treatment	Not available	2013-09-20	2013-09-20	2013-09-20	2013-09-20	0	.
VIZ10089	Male	New case	NA	NA	.	NA	NA	NA	1. Rural	05. 25-34 yrs	TB	Negative	Negative	NA	Not on treatment	Not available	2013-09-20	2013-09-20	2013-09-20	2013-09-20	0	.
VIZ10096	Male	New case	NA	NA	2013-09-25	DOTS Cat. I	No	Parent TU	1. Rural	07. 45-54 yrs	TB	Negative	Positive	Rif Sensitive	On treatment	Not available	2013-09-21	2013-09-21	2013-09-21	2013-09-21	0	4
VIZ10124	Female	New case	NA	NA	.	NA	NA	NA	1. Rural	08. 55-64 yrs	TB	Negative	Negative	NA	Not on treatment	Not available	2013-09-19	2013-09-20	2013-09-19	2013-09-20	1	.
VIZ10125	Female	New case	NA	NA	.	NA	NA	NA	1. Rural	07. 45-54 yrs	TB	Negative	Negative	NA	Not on treatment	Not available	2013-09-19	2013-09-19	2013-09-19	2013-09-19	0	.
VIZ10129	Female	Previous TB	NA	R-Resistant	.	NA	Yes	Parent TU	1. Rural	07. 45-54 yrs	TB	Negative	Positive	Rif Resistant	Not on treatment	Not available	2013-09-19	2013-09-19	2013-09-19	2013-09-19	0	.
VIZ10134	Female	New case	NA	NA	.	NA	NA	NA	1. Rural	05. 25-34 yrs	TB	Negative	Negative	NA	Not on treatment	Not available	2013-09-28	2013-09-28	2013-09-28	2013-09-28	0	.
VIZ10135	Female	New case	NA	NA	.	NA	NA	NA	1. Rural	06. 35-44 yrs	TB	Negative	Negative	NA	Not on treatment	Not available	2013-09-28	2013-09-28	2013-09-28	2013-09-28	0	.
VIZ10145	Female	Previous TB	NA	NA	.	NA	NA	NA	1. Rural	06. 35-44 yrs	TB	Negative	Negative	NA	Not on treatment	Not available	2013-09-26	2013-09-26	2013-09-26	2013-09-26	0	.
VIZ10146	Male	New case	NA	NA	.	NA	NA	NA	1. Rural	05. 25-34 yrs	TB	Negative	Negative	NA	Not on treatment	Not available	2013-09-26	2013-09-26	2013-09-26	2013-09-26	0	.
VIZ10147	Female	New case	NA	NA	.	NA	NA	NA	1. Rural	05. 25-34 yrs	TB	Negative	Negative	NA	Not on treatment	Not available	2013-09-26	2013-09-26	2013-09-26	2013-09-26	0	.
VIZ10149	Female	New case	NA	NA	.	NA	NA	NA	1. Rural	06. 35-44 yrs	TB	Negative	Negative	NA	Not on treatment	Not available	2013-09-26	2013-09-26	2013-09-26	2013-09-26	0	.
VIZ10158	Male	New case	NA	NA	.	NA	NA	NA	1. Rural	04. 15-24 yrs	TB	Negative	Negative	NA	Not on treatment	Not available	2013-09-26	2013-09-26	2013-09-26	2013-09-26	0	.
VIZ10167	Male	Previous TB	NA	NA	.	NA	NA	NA	1. Rural	06. 35-44 yrs	TB	Negative	Negative	NA	Not on treatment	Not available	2013-09-27	2013-09-27	2013-09-27	2013-09-27	0	.
VIZ10181	Female	New case	NA	NA	.	NA	NA	NA	1. Rural	06. 35-44 yrs	TB	Negative	Negative	NA	Not on treatment	Not available	2013-09-27	2013-09-27	2013-09-27	2013-09-27	0	.
VIZ10192	Male	New case	NA	NA	.	NA	NA	NA	1. Rural	06. 35-44 yrs	TB	Negative	Negative	NA	Not on treatment	Not available	2013-09-25	2013-09-28	2013-09-25	2013-09-28	3	.
VIZ10193	Male	New case	NA	NA	.	NA	NA	NA	1. Rural	07. 45-54 yrs	TB	Negative	Negative	NA	Not on treatment	Not available	2013-09-30	2013-09-30	2013-09-30	2013-09-30	0	.
VIZ10194	Male	Previous TB	NA	NA	.	NA	NA	NA	1. Rural	09. 65-74 yrs	TB	Negative	Negative	NA	Not on treatment	Not available	2013-09-30	2013-09-30	2013-09-30	2013-09-30	0	.
VIZ10219	Female	New case	NA	NA	.	NA	NA	NA	1. Rural	05. 25-34 yrs	TB	Negative	Negative	NA	Not on treatment	Not available	2013-10-01	2013-10-01	2013-10-01	2013-10-01	0	.
VIZ10225	Male	New case	NA	NA	.	NA	NA	NA	1. Rural	06. 35-44 yrs	TB	Negative	Negative	NA	Not on treatment	Not available	2013-10-01	2013-10-01	2013-10-01	2013-10-01	0	.
VIZ10244	Male	New case	NA	NA	.	NA	NA	NA	1. Rural	06. 35-44 yrs	TB	Negative	Negative	NA	Not on treatment	Not available	2013-09-30	2013-09-30	2013-09-30	2013-09-30	0	.
VIZ10252	Male	New case	NA	NA	.	NA	NA	NA	1. Rural	06. 35-44 yrs	TB	Negative	Negative	NA	Not on treatment	Not available	2013-09-28	2013-09-28	2013-09-28	2013-09-28	0	.
VIZ10253	Male	New case	NA	NA	.	NA	NA	NA	1. Rural	04. 15-24 yrs	TB	Negative	Negative	NA	Not on treatment	Not available	2013-09-28	2013-09-28	2013-09-28	2013-09-28	0	.
VIZ10255	Male	New case	NA	NA	.	NA	No	Other TU	1. Rural	05. 25-34 yrs	TB	Positive	Positive	Rif Sensitive	Not on treatment	Not available	2013-09-28	2013-09-28	2013-09-28	2013-09-28	0	.
VIZ10264	Female	Previous TB	NA	NA	.	NA	NA	NA	1. Rural	05. 25-34 yrs	TB	Negative	Negative	NA	Not on treatment	Not available	2013-10-12	2013-10-12	2013-10-12	2013-10-12	0	.
VIZ10319	Male	Previous TB	NA	NA	.	NA	No	Parent TU	1. Rural	07. 45-54 yrs	TB	Negative	Positive	Rif Sensitive	Not on treatment	Not available	2013-10-11	2013-10-11	2013-10-11	2013-10-11	0	.
VIZ10322	Male	New case	NA	NA	.	NA	NA	NA	1. Rural	06. 35-44 yrs	TB	Negative	Negative	NA	Not on treatment	Not available	2013-10-10	2013-10-10	2013-10-10	2013-10-10	0	.
VIZ10363	Male	New case	NA	NA	.	NA	NA	NA	1. Rural	06. 35-44 yrs	TB	Negative	Negative	NA	Not on treatment	Not available	2013-10-16	2013-10-16	2013-10-16	2013-10-16	0	.
VIZ10387	Female	New case	NA	NA	.	NA	NA	NA	1. Rural	05. 25-34 yrs	TB	Negative	Negative	NA	Not on treatment	Not available	2013-10-15	2013-10-15	2013-10-15	2013-10-15	0	.
VIZ10401	Male	Previous TB	NA	NA	2013-02-25	DOTS Cat. I	No	Parent TU	1. Rural	06. 35-44 yrs	DR-TB	Positive	Positive	Rif Sensitive	On treatment	Treatment success	2013-05-02	2013-05-02	2013-05-02	2013-05-02	0	-66
VIZ10403	Male	New case	NA	NA	.	NA	No	Other TU	1. Rural	08. 55-64 yrs	TB	Negative	Positive	Rif Sensitive	Not on treatment	Not available	2013-05-30	2013-05-30	2013-05-30	2013-05-30	0	.
VIZ10409	Female	New case	NA	NA	.	NA	No	Other TU	1. Rural	07. 45-54 yrs	TB	Positive	Positive	Rif Sensitive	Not on treatment	Not available	2013-03-23	2013-03-23	2013-03-23	2013-03-23	0	.
VIZ10411	Male	New case	NA	NA	.	NA	No	Other TU	1. Rural	07. 45-54 yrs	TB	Negative	Positive	Rif Sensitive	Not on treatment	Not available	2013-03-27	2013-03-27	2013-03-27	2013-03-27	0	.
VIZ10418	Male	New case	NA	NA	.	NA	NA	NA	1. Rural	02. 5-9 yrs	TB	Negative	Negative	NA	Not on treatment	Not available	2013-10-21	2013-10-21	2013-10-21	2013-10-21	0	.
VIZ10426	Male	New case	NA	NA	.	NA	No	Other TU	1. Rural	05. 25-34 yrs	TB	Negative	Positive	Rif Sensitive	Not on treatment	Not available	2013-10-19	2013-10-19	2013-10-19	2013-10-19	0	.
VIZ10437	Male	Previous TB	NA	NA	.	NA	NA	NA	1. Rural	05. 25-34 yrs	TB	Negative	Negative	NA	Not on treatment	Not available	2013-10-21	2013-10-21	2013-10-21	2013-10-21	0	.
VIZ10464	Male	New case	NA	NA	.	NA	No	Other TU	1. Rural	07. 45-54 yrs	TB	Positive	Positive	Rif Sensitive	Not on treatment	Not available	2013-10-16	2013-10-16	2013-10-16	2013-10-16	0	.
VIZ10503	Male	New case	NA	NA	2013-10-23	DOTS Cat. I	No	Parent TU	1. Rural	06. 35-44 yrs	TB	Positive	Positive	Rif Sensitive	On treatment	Not available	2013-10-17	2013-10-17	2013-10-17	2013-10-17	0	6
VIZ10504	Male	New case	NA	NA	2013-10-18	DOTS Cat. I	No	Other TU	1. Rural	06. 35-44 yrs	TB	Positive	Positive	Rif Sensitive	On treatment	Not available	2013-10-17	2013-10-17	2013-10-17	2013-10-17	0	1
VIZ10506	Male	Previous TB	NA	NA	.	NA	NA	NA	1. Rural	06. 35-44 yrs	TB	Negative	Negative	NA	Not on treatment	Not available	2013-06-10	2013-06-10	2013-06-10	2013-06-10	0	.
VIZ10508	Female	New case	NA	NA	.	NA	NA	NA	1. Rural	05. 25-34 yrs	TB	Negative	Negative	NA	Not on treatment	Not available	2013-06-10	2013-06-10	2013-06-10	2013-06-10	0	.
VIZ10512	Female	New case	NA	NA	.	NA	NA	NA	1. Rural	07. 45-54 yrs	TB	Negative	Negative	NA	Not on treatment	Not available	2013-05-11	2013-05-11	2013-05-11	2013-05-11	0	.
VIZ10513	Male	New case	NA	NA	.	NA	NA	NA	1. Rural	06. 35-44 yrs	TB	Negative	Negative	NA	Not on treatment	Not available	2013-03-27	2013-03-27	2013-03-27	2013-03-27	0	.
VIZ10514	Male	New case	NA	NA	.	NA	NA	NA	1. Rural	05. 25-34 yrs	TB	Negative	Negative	NA	Not on treatment	Not available	2013-03-27	2013-03-27	2013-03-27	2013-03-27	0	.
VIZ10516	Female	New case	NA	NA	.	NA	NA	NA	1. Rural	05. 25-34 yrs	TB	Negative	Negative	NA	Not on treatment	Not available	2012-03-27	2013-03-27	2013-03-27	2013-03-27	365	.
VIZ10517	Male	New case	NA	NA	.	NA	NA	NA	1. Rural	06. 35-44 yrs	TB	Negative	Negative	NA	Not on treatment	Not available	2013-03-23	2013-03-23	2013-03-23	2013-03-23	0	.
VIZ10519	Female	New case	NA	NA	.	NA	NA	NA	1. Rural	04. 15-24 yrs	TB	Negative	Negative	NA	Not on treatment	Not available	2013-03-23	2013-03-23	2013-03-23	2013-03-23	0	.
VIZ10521	Male	New case	NA	NA	.	NA	NA	NA	1. Rural	07. 45-54 yrs	TB	Negative	Negative	NA	Not on treatment	Not available	2013-03-23	2013-03-23	2013-03-23	2013-03-23	0	.
VIZ10522	Male	New case	NA	NA	.	NA	NA	NA	1. Rural	05. 25-34 yrs	TB	Negative	Negative	NA	Not on treatment	Not available	2013-03-23	2013-03-23	2013-03-23	2013-03-23	0	.
VIZ10523	Male	New case	NA	NA	.	NA	NA	NA	1. Rural	08. 55-64 yrs	TB	Negative	Negative	NA	Not on treatment	Not available	2013-03-23	2013-03-23	2013-03-23	2013-03-23	0	.
VIZ10524	Female	New case	NA	NA	.	NA	NA	NA	1. Rural	05. 25-34 yrs	TB	Negative	Negative	NA	Not on treatment	Not available	2013-03-22	2013-03-22	2013-03-22	2013-03-22	0	.
VIZ10526	Male	New case	NA	NA	.	NA	NA	NA	1. Rural	06. 35-44 yrs	TB	Negative	Negative	NA	Not on treatment	Not available	2013-03-27	2013-03-27	2013-03-27	2013-03-27	0	.
viz10527	Female	New case	NA	NA	.	NA	NA	NA	1. Rural	04. 15-24 yrs	TB	Negative	Negative	NA	Not on treatment	Not available	2013-03-27	2013-03-27	2013-03-27	2013-03-27	0	.
VIZ10529	Male	New case	NA	NA	.	NA	NA	NA	1. Rural	05. 25-34 yrs	TB	Negative	Negative	NA	Not on treatment	Not available	2013-03-12	2013-03-12	2013-03-12	2013-03-12	0	.
VIZ10538	Male	Previous TB	NA	NA	.	NA	NA	NA	1. Rural	07. 45-54 yrs	TB	Negative	Negative	NA	Not on treatment	Not available	2013-02-08	2013-02-08	2013-02-08	2013-02-08	0	.
VIZ10543	Female	New case	NA	NA	.	NA	NA	NA	1. Rural	05. 25-34 yrs	TB	Negative	Negative	NA	Not on treatment	Not available	2013-08-13	2013-08-13	2013-08-13	2013-08-13	0	.
VIZ10571	Male	New case	NA	NA	2013-10-25	DOTS Cat. I	No	Other TU	1. Rural	08. 55-64 yrs	TB	Positive	Positive	Rif Sensitive	On treatment	Not available	2013-10-24	2013-10-24	2013-10-24	2013-10-24	0	1
VIZ10576	Male	New case	NA	NA	.	NA	NA	NA	1. Rural	02. 5-9 yrs	TB	Negative	Negative	NA	Not on treatment	Not available	2013-10-20	2013-10-23	2013-10-20	2013-10-23	3	.
VIZ10581	Male	Previous TB	NA	NA	.	NA	NA	NA	1. Rural	06. 35-44 yrs	TB	Negative	Negative	NA	Not on treatment	Not available	2013-10-25	2013-10-25	2013-10-25	2013-10-25	0	.
VIZ10582	Male	New case	NA	NA	.	NA	NA	NA	1. Rural	05. 25-34 yrs	TB	Negative	Negative	NA	Not on treatment	Not available	2013-10-25	2013-10-25	2013-10-25	2013-10-25	0	.
VIZ10586	Female	Previous TB	NA	NA	.	NA	NA	NA	1. Rural	05. 25-34 yrs	TB	Negative	Negative	NA	Not on treatment	Not available	2013-10-25	2013-10-25	2013-10-25	2013-10-25	0	.
VIZ10593	Male	Previous TB	NA	NA	2013-11-04	DOTS Cat. I	No	Other TU	1. Rural	08. 55-64 yrs	TB	Negative	Positive	Rif Sensitive	On treatment	Not available	2013-10-24	2013-10-25	2013-10-24	2013-10-25	1	10
VIZ10599	Female	New case	NA	NA	.	NA	NA	NA	1. Rural	07. 45-54 yrs	TB	Negative	Negative	NA	Not on treatment	Not available	2013-10-25	2013-10-25	2013-10-25	2013-10-25	0	.
VIZ10603	Male	Previous TB	NA	NA	.	NA	NA	NA	1. Rural	07. 45-54 yrs	TB	Negative	Negative	NA	Not on treatment	Not available	2013-10-25	2013-10-26	2013-10-25	2013-10-26	1	.
VIZ10610	Male	NA	NA	NA	.	NA	NA	NA	1. Rural	07. 45-54 yrs	TB	Negative	Negative	NA	Not on treatment	Not available	2013-03-23	2013-03-23	2013-03-23	2013-03-23	0	.
VIZ10630	Male	New case	NA	NA	.	NA	NA	NA	1. Rural	07. 45-54 yrs	TB	Negative	Negative	NA	Not on treatment	Not available	2013-10-26	2013-10-26	2013-10-26	2013-10-26	0	.
VIZ10634	Female	New case	NA	NA	.	NA	NA	NA	1. Rural	05. 25-34 yrs	TB	Negative	Negative	NA	Not on treatment	Not available	2013-10-28	2013-10-28	2013-10-28	2013-10-28	0	.
VIZ10650	Female	New case	NA	NA	.	NA	NA	NA	1. Rural	06. 35-44 yrs	TB	Negative	Negative	NA	Not on treatment	Not available	2013-10-29	2013-10-29	2013-10-29	2013-10-29	0	.
VIZ10652	Female	New case	NA	NA	.	NA	NA	NA	1. Rural	06. 35-44 yrs	TB	Negative	Negative	NA	Not on treatment	Not available	2013-10-29	2013-10-29	2013-10-29	2013-10-29	0	.
VIZ10654	Female	New case	NA	NA	.	NA	NA	NA	1. Rural	06. 35-44 yrs	TB	Negative	Negative	NA	Not on treatment	Not available	2013-10-29	2013-10-29	2013-10-29	2013-10-29	0	.
VIZ10661	Male	New case	NA	NA	.	NA	NA	NA	1. Rural	07. 45-54 yrs	TB	Negative	Negative	NA	Not on treatment	Not available	2013-10-29	2013-10-30	2013-10-29	2013-10-30	1	.
VIZ10662	Female	New case	NA	NA	.	NA	NA	NA	1. Rural	06. 35-44 yrs	TB	Negative	Negative	NA	Not on treatment	Not available	2013-10-29	2013-10-30	2013-10-29	2013-10-30	1	.
VIZ10664	Male	New case	NA	NA	.	NA	NA	NA	1. Rural	07. 45-54 yrs	TB	Negative	Negative	NA	Not on treatment	Not available	2013-10-30	2013-10-30	2013-10-30	2013-10-30	0	.
VIZ10666	Female	New case	NA	NA	.	NA	NA	NA	1. Rural	06. 35-44 yrs	TB	Negative	Negative	NA	Not on treatment	Not available	2013-10-30	2013-10-30	2013-10-30	2013-10-30	0	.
VIZ10671	Female	New case	NA	NA	.	NA	NA	NA	1. Rural	06. 35-44 yrs	TB	Negative	Negative	NA	Not on treatment	Not available	2013-10-30	2013-10-31	2013-10-30	2013-10-31	1	.
VIZ10681	Female	New case	NA	NA	.	NA	NA	NA	1. Rural	05. 25-34 yrs	TB	Negative	Negative	NA	Not on treatment	Not available	2013-10-31	2013-10-31	2013-10-31	2013-10-31	0	.
VIZ10697	Male	New case	NA	NA	.	NA	NA	NA	1. Rural	06. 35-44 yrs	TB	Negative	Negative	NA	Not on treatment	Not available	2013-10-31	2013-10-31	2013-10-31	2013-10-31	0	.
VIZ10705	Female	New case	NA	NA	.	NA	NA	NA	1. Rural	06. 35-44 yrs	TB	Negative	Negative	NA	Not on treatment	Not available	2013-10-31	2013-10-31	2013-10-31	2013-10-31	0	.
VIZ10710	Male	New case	NA	NA	.	NA	NA	NA	1. Rural	07. 45-54 yrs	TB	Negative	Negative	NA	Not on treatment	Not available	2013-11-01	2013-11-01	2013-11-01	2013-11-01	0	.
VIZ10724	Male	New case	NA	NA	.	NA	NA	NA	1. Rural	07. 45-54 yrs	TB	Negative	Negative	NA	Not on treatment	Not available	2013-11-04	2013-11-04	2013-11-04	2013-11-04	0	.
VIZ10738	Male	New case	NA	NA	.	NA	NA	NA	1. Rural	05. 25-34 yrs	TB	Negative	Negative	NA	Not on treatment	Not available	2013-11-04	2013-11-04	2013-11-04	2013-11-04	0	.
VIZ10748	Male	New case	NA	NA	.	NA	NA	NA	1. Rural	07. 45-54 yrs	TB	Negative	Negative	NA	Not on treatment	Not available	2013-11-04	2013-11-04	2013-11-04	2013-11-04	0	.
VIZ10756	Female	New case	NA	NA	.	NA	NA	NA	1. Rural	07. 45-54 yrs	TB	Negative	Negative	NA	Not on treatment	Not available	2013-11-01	2013-11-01	2013-11-01	2013-11-01	0	.
VIZ10765	Male	New case	NA	NA	.	NA	NA	NA	1. Rural	05. 25-34 yrs	TB	Negative	Negative	NA	Not on treatment	Not available	2013-11-02	2013-11-02	2013-11-02	2013-11-02	0	.
VIZ10773	Female	New case	NA	NA	.	NA	NA	NA	1. Rural	05. 25-34 yrs	TB	Negative	Negative	NA	Not on treatment	Not available	2013-11-05	2013-11-06	2013-11-05	2013-11-06	1	.
VIZ10778	Male	New case	NA	NA	.	NA	NA	NA	1. Rural	06. 35-44 yrs	TB	Negative	Negative	NA	Not on treatment	Not available	2013-11-05	2013-11-06	2013-11-05	2013-11-06	1	.
VIZ10783	Male	Previous TB	NA	NA	.	NA	NA	NA	1. Rural	05. 25-34 yrs	TB	Negative	Negative	NA	Not on treatment	Not available	2013-11-06	2013-11-06	2013-11-06	2013-11-06	0	.
VIZ10788	Male	New case	NA	NA	.	NA	NA	NA	1. Rural	06. 35-44 yrs	TB	Negative	Negative	NA	Not on treatment	Not available	2013-11-06	2013-11-06	2013-11-06	2013-11-06	0	.
VIZ10792	Female	New case	NA	NA	.	NA	NA	NA	1. Rural	06. 35-44 yrs	TB	Negative	Negative	NA	Not on treatment	Not available	2013-11-07	2013-11-07	2013-11-07	2013-11-07	0	.
VIZ10794	Male	New case	NA	NA	.	NA	NA	NA	1. Rural	06. 35-44 yrs	TB	Negative	Negative	NA	Not on treatment	Not available	2013-11-05	2013-11-05	2013-11-05	2013-11-05	0	.
VIZ10798	Male	New case	NA	NA	.	NA	NA	NA	1. Rural	09. 65-74 yrs	TB	Negative	Negative	NA	Not on treatment	Not available	2013-11-05	2013-11-05	2013-11-05	2013-11-05	0	.
VIZ10804	Female	Previous TB	NA	NA	.	NA	NA	NA	1. Rural	05. 25-34 yrs	TB	Negative	Negative	NA	Not on treatment	Not available	2013-11-05	2013-11-05	2013-11-05	2013-11-05	0	.
VIZ10811	Female	New case	NA	NA	.	NA	NA	NA	1. Rural	07. 45-54 yrs	TB	Negative	Negative	NA	Not on treatment	Not available	2013-11-12	2013-11-12	2013-11-12	2013-11-12	0	.
VIZ10812	Female	New case	NA	NA	.	NA	NA	NA	1. Rural	07. 45-54 yrs	TB	Negative	Negative	NA	Not on treatment	Not available	2013-11-12	2013-11-12	2013-11-12	2013-11-12	0	.
VIZ10818	Male	New case	NA	NA	.	NA	NA	NA	1. Rural	10. 75-84 yrs	TB	Negative	Negative	NA	Not on treatment	Not available	2013-11-12	2013-11-12	2013-11-12	2013-11-12	0	.
VIZ10822	Female	New case	NA	NA	2013-11-13	DOTS Cat. I	No	Other TU	1. Rural	06. 35-44 yrs	TB	Negative	Positive	Rif Sensitive	On treatment	Not available	2013-11-12	2013-11-12	2013-11-12	2013-11-12	0	1
VIZ10833	Female	New case	NA	NA	.	NA	NA	NA	1. Rural	05. 25-34 yrs	TB	Negative	Negative	NA	Not on treatment	Not available	2013-11-11	2013-11-11	2013-11-11	2013-11-11	0	.
VIZ10837	Female	Previous TB	NA	NA	.	NA	NA	NA	1. Rural	08. 55-64 yrs	TB	Negative	Negative	NA	Not on treatment	Not available	2013-11-11	2013-11-11	2013-11-11	2013-11-11	0	.
VIZ10855	Male	Previous TB	NA	NA	.	NA	NA	NA	1. Rural	05. 25-34 yrs	TB	Negative	Negative	NA	Not on treatment	Not available	2013-11-09	2013-11-09	2013-11-09	2013-11-09	0	.
VIZ10862	Male	New case	NA	NA	.	NA	NA	NA	1. Rural	06. 35-44 yrs	TB	Negative	Negative	NA	Not on treatment	Not available	2013-11-09	2013-11-09	2012-11-09	2013-11-09	0	.
VIZ10863	Male	New case	NA	NA	.	NA	NA	NA	1. Rural	05. 25-34 yrs	TB	Negative	Negative	NA	Not on treatment	Not available	2013-11-08	2013-11-08	2013-11-08	2013-11-08	0	.
VIZ10871	Female	New case	NA	NA	.	NA	NA	NA	1. Rural	07. 45-54 yrs	TB	Negative	Negative	NA	Not on treatment	Not available	2013-11-08	2013-11-08	2013-11-08	2013-11-08	0	.
VIZ10872	Male	New case	NA	NA	.	NA	NA	NA	1. Rural	05. 25-34 yrs	TB	Negative	Negative	NA	Not on treatment	Not available	2013-11-08	2013-11-08	2013-11-08	2013-11-08	0	.
VIZ10878	Male	New case	NA	NA	.	NA	NA	NA	1. Rural	06. 35-44 yrs	TB	Negative	Negative	NA	Not on treatment	Not available	2013-11-08	2013-11-08	2013-11-08	2013-11-08	0	.
VIZ10883	Male	New case	NA	NA	.	NA	NA	NA	1. Rural	08. 55-64 yrs	TB	Negative	Negative	NA	Not on treatment	Not available	2013-11-08	2013-11-08	2013-11-08	2013-11-08	0	.
VIZ10892	Female	New case	NA	NA	2013-11-11	DOTS Cat. I	No	Other TU	1. Rural	06. 35-44 yrs	TB	Positive	Positive	Rif Sensitive	On treatment	Not available	2013-11-07	2013-11-07	2013-11-07	2013-11-07	0	4
VIZ10906	Female	New case	NA	NA	.	NA	NA	NA	1. Rural	04. 15-24 yrs	TB	Negative	Negative	NA	Not on treatment	Not available	2013-11-13	2013-11-13	2013-11-13	2013-11-13	0	.
VIZ10912	Female	New case	NA	NA	.	NA	NA	NA	1. Rural	05. 25-34 yrs	TB	Negative	Negative	NA	Not on treatment	Not available	2013-11-13	2013-11-13	2013-11-13	2013-11-13	0	.
VIZ10922	Female	New case	NA	NA	.	NA	NA	NA	1. Rural	06. 35-44 yrs	TB	Negative	Negative	NA	Not on treatment	Not available	2013-11-14	2013-11-14	2013-11-14	2013-11-14	0	.
VIZ10924	Female	New case	NA	NA	.	NA	NA	NA	1. Rural	06. 35-44 yrs	TB	Negative	Negative	NA	Not on treatment	Not available	2013-11-14	2013-11-14	2013-11-14	2013-11-14	0	.
VIZ10928	Male	New case	NA	NA	.	NA	NA	NA	1. Rural	06. 35-44 yrs	TB	Negative	Negative	NA	Not on treatment	Not available	2013-11-14	2013-11-15	2013-11-14	2013-11-15	1	.
VIZ10929	Female	Previous TB	NA	NA	.	NA	NA	NA	1. Rural	04. 15-24 yrs	TB	Negative	Negative	NA	Not on treatment	Not available	2013-11-14	2013-11-14	2013-11-14	2013-11-14	0	.
VIZ10931	Female	Previous TB	NA	NA	.	NA	NA	NA	1. Rural	03. 10-14 yrs	TB	Negative	Negative	NA	Not on treatment	Not available	2013-11-14	2013-11-14	2013-11-14	2013-11-14	0	.
VIZ10936	Male	Previous TB	NA	NA	.	NA	NA	NA	1. Rural	06. 35-44 yrs	TB	Negative	Negative	NA	Not on treatment	Not available	2013-11-16	2013-11-16	2013-11-16	2013-11-16	0	.
VIZ10962	Female	Previous TB	NA	NA	.	NA	NA	NA	1. Rural	06. 35-44 yrs	TB	Negative	Negative	NA	Not on treatment	Not available	2013-11-18	2013-11-18	2013-11-18	2013-11-18	0	.
VIZ10964	Female	New case	NA	NA	.	NA	NA	NA	1. Rural	04. 15-24 yrs	TB	Negative	Negative	NA	Not on treatment	Not available	2013-11-15	2013-11-15	2013-11-15	2013-11-15	0	.
VIZ10970	Female	New case	NA	NA	.	NA	NA	NA	1. Rural	05. 25-34 yrs	TB	Negative	Negative	NA	Not on treatment	Not available	2013-11-15	2013-11-15	2013-11-15	2013-11-15	0	.
VIZ10973	Male	New case	NA	NA	.	NA	NA	NA	1. Rural	06. 35-44 yrs	TB	Negative	Negative	NA	Not on treatment	Not available	2013-11-14	2013-11-14	2013-11-14	2013-11-14	0	.
VIZ10979	Female	Previous TB	NA	NA	.	NA	NA	NA	1. Rural	06. 35-44 yrs	TB	Negative	Negative	NA	Not on treatment	Not available	2013-11-19	2013-11-19	2013-11-19	2013-11-19	0	.
VIZ10982	Female	Previous TB	NA	NA	.	NA	NA	NA	1. Rural	05. 25-34 yrs	TB	Negative	Negative	NA	Not on treatment	Not available	2013-11-19	2013-11-19	2013-11-19	2013-11-19	0	.
VIZ10983	Female	New case	NA	NA	.	NA	NA	NA	1. Rural	04. 15-24 yrs	TB	Negative	Negative	NA	Not on treatment	Not available	2013-11-19	2013-11-19	2013-11-19	2013-11-19	0	.
VIZ10984	Male	New case	NA	NA	.	NA	NA	NA	1. Rural	05. 25-34 yrs	TB	Negative	Negative	NA	Not on treatment	Not available	2013-11-19	2013-11-19	2013-11-19	2013-11-19	0	.
VIZ11003	Female	New case	NA	NA	.	NA	NA	NA	1. Rural	05. 25-34 yrs	TB	Negative	Negative	NA	Not on treatment	Not available	2013-11-22	2013-11-22	2013-11-22	2013-11-22	0	.
VIZ11013	Female	Previous TB	NA	NA	.	NA	NA	NA	1. Rural	05. 25-34 yrs	TB	Negative	Negative	NA	Not on treatment	Not available	2013-11-19	2013-11-20	2013-11-19	2013-11-20	1	.
VIZ11041	Male	New case	NA	NA	.	NA	NA	NA	1. Rural	04. 15-24 yrs	TB	Negative	Negative	NA	Not on treatment	Not available	2013-11-25	2013-11-27	2013-11-25	2013-11-27	2	.
VIZ11057	Male	Previous TB	NA	NA	.	NA	NA	NA	1. Rural	06. 35-44 yrs	TB	Negative	Negative	NA	Not on treatment	Not available	2013-11-22	2013-11-22	2013-11-22	2013-11-22	0	.
VIZ11075	Male	New case	NA	NA	.	NA	NA	NA	1. Rural	02. 5-9 yrs	TB	Negative	Negative	NA	Not on treatment	Not available	2013-11-26	2013-11-26	2013-11-26	2013-11-26	0	.
VIZ11084	Female	New case	NA	NA	.	NA	NA	NA	1. Rural	04. 15-24 yrs	TB	Negative	Negative	NA	Not on treatment	Not available	2013-11-26	2013-11-26	2013-11-26	2013-11-26	0	.
VIZ11104	Female	New case	NA	NA	.	NA	NA	NA	1. Rural	04. 15-24 yrs	TB	Negative	Negative	NA	Not on treatment	Not available	2013-11-21	2013-11-22	2013-11-21	2013-11-22	1	.
VIZ11105	Male	New case	NA	NA	.	NA	NA	NA	1. Rural	05. 25-34 yrs	TB	Negative	Positive	Rif Sensitive	Not on treatment	Not available	2013-11-22	2013-11-22	2013-11-22	2013-11-22	0	.
VIZ11119	Male	New case	NA	NA	.	NA	NA	NA	1. Rural	06. 35-44 yrs	TB	Negative	Negative	NA	Not on treatment	Not available	2013-11-21	2013-11-21	2013-11-21	2013-11-21	0	.
VIZ11123	Male	Previous TB	NA	NA	.	NA	NA	NA	1. Rural	08. 55-64 yrs	TB	Negative	Negative	NA	Not on treatment	Not available	2013-06-07	2013-06-07	2013-06-09	2013-06-07	0	.
VIZ11139	Male	Previous TB	NA	NA	.	NA	NA	NA	1. Rural	06. 35-44 yrs	TB	Negative	Negative	NA	Not on treatment	Not available	2013-11-25	2013-11-25	2013-11-25	2013-11-25	0	.
VIZ11140	Female	New case	NA	NA	.	NA	NA	NA	1. Rural	06. 35-44 yrs	TB	Negative	Negative	NA	Not on treatment	Not available	2013-11-25	2013-11-25	2013-11-25	2013-11-25	0	.
VIZ112067	Female	New case	NA	NA	.	NA	NA	NA	1. Rural	08. 55-64 yrs	TB	Negative	Negative	NA	Not on treatment	Not available	2013-12-05	2013-12-05	2013-12-05	2013-12-05	0	.
VIZ12005	Male	Previous TB	NA	NA	.	NA	NA	NA	1. Rural	06. 35-44 yrs	TB	Negative	Negative	NA	Not on treatment	Not available	2013-11-29	2013-11-29	2013-11-29	2013-11-29	0	.
VIZ12021	Female	New case	NA	NA	.	NA	NA	NA	1. Rural	06. 35-44 yrs	TB	Negative	Negative	NA	Not on treatment	Not available	2013-11-28	2013-11-28	2013-11-28	2013-11-28	0	.
VIZ12024	Female	New case	NA	NA	.	NA	NA	NA	1. Rural	07. 45-54 yrs	TB	Negative	Negative	NA	Not on treatment	Not available	2013-11-28	2013-11-28	2013-11-28	2013-11-28	0	.
VIZ12030	Male	New case	NA	NA	.	NA	NA	NA	1. Rural	06. 35-44 yrs	TB	Negative	Negative	NA	Not on treatment	Not available	2013-12-06	2013-12-06	2013-12-06	2013-12-06	0	.
VIZ12031	Female	New case	NA	NA	.	NA	NA	NA	1. Rural	05. 25-34 yrs	TB	Negative	Negative	NA	Not on treatment	Not available	2013-12-06	2013-12-06	2013-12-06	2013-12-06	0	.
VIZ12032	Male	New case	NA	NA	.	NA	NA	NA	1. Rural	06. 35-44 yrs	TB	Negative	Negative	NA	Not on treatment	Not available	2013-12-06	2013-12-06	2013-12-06	2013-12-06	0	.
VIZ12033	Male	New case	NA	NA	2013-12-13	DOTS Cat. I	No	Other TU	1. Rural	06. 35-44 yrs	TB	Negative	Positive	Rif Sensitive	On treatment	Not available	2013-12-06	2013-12-06	2013-12-06	2013-12-06	0	7
VIZ12046	Male	Previous TB	NA	NA	.	NA	NA	NA	1. Rural	07. 45-54 yrs	TB	Negative	Negative	NA	Not on treatment	Not available	2013-12-04	2013-12-04	2013-12-04	2013-12-04	0	.
VIZ12050	Male	New case	NA	NA	.	NA	NA	NA	1. Rural	06. 35-44 yrs	TB	Negative	Negative	NA	Not on treatment	Not available	2013-12-04	2013-12-04	2013-12-04	2013-12-04	0	.
VIZ12054	Male	New case	NA	NA	.	NA	NA	NA	1. Rural	06. 35-44 yrs	TB	Negative	Negative	NA	Not on treatment	Not available	2013-12-04	2013-12-04	2013-12-04	2013-12-04	0	.
VIZ12058	Female	Previous TB	NA	NA	.	NA	NA	NA	1. Rural	05. 25-34 yrs	TB	Negative	Negative	NA	Not on treatment	Not available	2013-12-04	2013-12-04	2013-12-04	2013-12-04	0	.
VIZ12059	Male	New case	NA	NA	.	NA	NA	NA	1. Rural	06. 35-44 yrs	TB	Negative	Negative	NA	Not on treatment	Not available	2013-12-05	2013-12-05	2013-12-05	2013-12-05	0	.
VIZ12063	Male	New case	NA	NA	.	NA	NA	NA	1. Rural	07. 45-54 yrs	TB	Negative	Negative	NA	Not on treatment	Not available	2013-12-05	2013-12-05	2013-12-05	2013-12-05	0	.
VIZ12065	Male	Previous TB	NA	NA	.	NA	NA	NA	1. Rural	06. 35-44 yrs	TB	Negative	Negative	NA	Not on treatment	Not available	2013-12-05	2013-12-05	2013-12-05	2013-12-05	0	.
VIZ12068	Male	New case	NA	NA	.	NA	NA	NA	1. Rural	07. 45-54 yrs	TB	Negative	Negative	NA	Not on treatment	Not available	2013-12-05	2013-12-05	2013-12-05	2013-12-05	0	.
VIZ12069	Male	New case	NA	NA	.	NA	NA	NA	1. Rural	05. 25-34 yrs	TB	Negative	Negative	NA	Not on treatment	Not available	2013-12-05	2013-12-05	2013-12-05	2013-12-05	0	.
VIZ12070	Male	New case	NA	NA	2013-12-09	DOTS Cat. I	No	Other TU	1. Rural	04. 15-24 yrs	TB	Negative	Positive	Rif Sensitive	On treatment	Not available	2013-12-05	2013-12-05	2013-12-05	2013-12-05	0	4
VIZ12074	Male	New case	NA	NA	.	NA	NA	NA	1. Rural	06. 35-44 yrs	TB	Negative	Negative	NA	Not on treatment	Not available	2013-12-03	2013-12-04	2013-12-03	2013-12-04	1	.
VIZ12076	Female	Previous TB	NA	NA	.	NA	NA	NA	1. Rural	06. 35-44 yrs	TB	Negative	Negative	NA	Not on treatment	Not available	2013-12-03	2013-12-03	2013-12-03	2013-12-03	0	.
VIZ12097	Male	Previous TB	NA	NA	.	NA	NA	NA	1. Rural	05. 25-34 yrs	TB	Negative	Negative	NA	Not on treatment	Not available	2013-12-03	2013-12-03	2013-12-03	2013-12-03	0	.
VIZ12101	Female	New case	NA	NA	.	NA	NA	NA	1. Rural	07. 45-54 yrs	TB	Negative	Negative	NA	Not on treatment	Not available	2013-12-02	2013-12-02	2013-12-02	2013-12-02	0	.
VIZ12104	Female	New case	NA	NA	.	NA	Yes	Other TU	1. Rural	06. 35-44 yrs	TB	Negative	Positive	Rif Sensitive	Not on treatment	Not available	2013-12-04	2013-12-04	2013-12-04	2013-12-04	0	.
VIZ12106	Male	New case	NA	NA	.	NA	NA	NA	1. Rural	07. 45-54 yrs	TB	Negative	Negative	NA	Not on treatment	Not available	2013-12-02	2013-12-02	2013-12-02	2013-12-02	0	.
VIZ12114	Male	New case	NA	NA	.	NA	NA	NA	1. Rural	04. 15-24 yrs	TB	Negative	Negative	NA	Not on treatment	Not available	2013-12-02	2013-12-02	2013-12-02	2013-12-02	0	.
VIZ12115	Female	New case	NA	NA	.	NA	NA	NA	1. Rural	05. 25-34 yrs	TB	Negative	Negative	NA	Not on treatment	Not available	2013-12-02	2013-12-02	2013-12-02	2013-12-02	0	.
VIZ12124	Male	Previous TB	NA	NA	2013-12-02	DOTS Cat. I	No	Parent TU	1. Rural	07. 45-54 yrs	TB	Positive	Positive	Rif Sensitive	On treatment	Not available	2013-12-02	2013-12-02	2013-12-02	2013-12-02	0	0
VIZ12127	Male	New case	NA	NA	.	NA	NA	NA	1. Rural	06. 35-44 yrs	TB	Negative	Negative	NA	Not on treatment	Not available	2013-12-02	2013-12-02	2013-12-02	2013-12-02	0	.
VIZ12147	Male	New case	NA	NA	.	NA	NA	NA	1. Rural	08. 55-64 yrs	TB	Negative	Negative	NA	Not on treatment	Not available	2013-12-07	2013-12-07	2013-12-07	2013-12-07	0	.
VIZ12148	Female	New case	NA	NA	.	NA	NA	NA	1. Rural	07. 45-54 yrs	TB	Negative	Negative	NA	Not on treatment	Not available	2013-12-07	2013-12-09	2013-12-07	2013-12-09	2	.
VIZ12150	Male	Previous TB	NA	NA	.	NA	NA	NA	1. Rural	06. 35-44 yrs	TB	Negative	Negative	NA	Not on treatment	Not available	2013-12-07	2013-12-07	2013-12-07	2013-12-07	0	.
VIZ12155	Male	New case	NA	NA	.	NA	NA	NA	1. Rural	06. 35-44 yrs	TB	Negative	Negative	NA	Not on treatment	Not available	2013-12-07	2013-12-07	2013-12-07	2013-12-07	0	.
VIZ12158`	Female	New case	NA	NA	.	NA	NA	NA	1. Rural	05. 25-34 yrs	TB	Negative	Negative	NA	Not on treatment	Not available	2013-12-10	2013-12-10	2013-12-10	2013-12-10	0	.
VIZ12169	Female	New case	NA	NA	.	NA	NA	NA	1. Rural	05. 25-34 yrs	TB	Negative	Negative	NA	Not on treatment	Not available	2013-12-14	2013-12-14	2013-12-14	2013-12-14	0	.
VIZ12170	Male	Previous TB	NA	NA	.	NA	NA	NA	1. Rural	05. 25-34 yrs	TB	Negative	Negative	NA	Not on treatment	Not available	2013-12-14	2013-12-14	2013-12-14	2013-12-14	0	.
VIZ12171	Female	New case	NA	NA	.	NA	NA	NA	1. Rural	06. 35-44 yrs	TB	Negative	Negative	NA	Not on treatment	Not available	2013-12-14	2013-12-14	2013-12-14	2013-12-14	0	.
VIZ12186	Male	Previous TB	NA	NA	.	NA	NA	NA	1. Rural	07. 45-54 yrs	TB	Negative	Negative	NA	Not on treatment	Not available	2013-12-13	2013-12-13	2013-12-13	2013-12-13	0	.
VIZ12188	Male	New case	NA	NA	.	NA	NA	NA	1. Rural	07. 45-54 yrs	TB	Negative	Negative	NA	Not on treatment	Not available	2013-12-13	2013-12-13	2013-12-13	2013-12-13	0	.
VIZ12189	Female	New case	NA	NA	.	NA	NA	NA	1. Rural	05. 25-34 yrs	TB	Negative	Negative	NA	Not on treatment	Not available	2013-12-13	2013-12-13	2013-12-13	2013-12-13	0	.
VIZ12192	Female	Previous TB	NA	NA	.	NA	NA	NA	1. Rural	07. 45-54 yrs	TB	Negative	Negative	NA	Not on treatment	Not available	2013-12-12	2013-12-12	2013-12-12	2013-12-12	0	.
VIZ12195	Male	New case	NA	NA	.	NA	NA	NA	1. Rural	05. 25-34 yrs	TB	Negative	Negative	NA	Not on treatment	Not available	2013-12-11	2013-12-11	2013-12-11	2013-12-11	0	.
VIZ12196	Female	New case	NA	NA	.	NA	NA	NA	1. Rural	05. 25-34 yrs	TB	Negative	Negative	NA	Not on treatment	Not available	2013-12-11	2013-12-12	2013-12-11	2013-12-12	1	.
VIZ12210	Female	New case	NA	NA	.	NA	NA	NA	1. Rural	06. 35-44 yrs	TB	Negative	Negative	NA	Not on treatment	Not available	2013-12-11	2013-12-11	2013-12-11	2013-12-11	0	.
VIZ12219	Female	New case	NA	NA	.	NA	NA	NA	1. Rural	05. 25-34 yrs	TB	Negative	Negative	NA	Not on treatment	Not available	2013-12-11	2013-12-11	2013-12-11	2013-12-11	0	.
VIZ12225	Male	New case	NA	NA	.	NA	NA	NA	1. Rural	08. 55-64 yrs	TB	Negative	Negative	NA	Not on treatment	Not available	2013-12-03	2013-12-09	2013-12-05	2013-12-09	6	.
VIZ12227	Male	New case	NA	NA	.	NA	NA	NA	1. Rural	06. 35-44 yrs	TB	Negative	Positive	Rif Sensitive	Not on treatment	Not available	2013-12-09	2013-12-09	2013-12-09	2013-12-09	0	.
VIZ12230	Male	New case	NA	NA	.	NA	NA	NA	1. Rural	07. 45-54 yrs	TB	Negative	Negative	NA	Not on treatment	Not available	2013-12-09	2013-12-09	2013-12-09	2013-12-09	0	.
VIZ12240	Male	New case	NA	NA	2013-12-11	DOTS Cat. I	No	Other TU	1. Rural	05. 25-34 yrs	TB	Negative	Positive	Rif Sensitive	On treatment	Not available	2013-12-09	2013-12-09	2013-12-09	2013-12-09	0	2
VIZ12245	Female	New case	NA	NA	2013-12-11	DOTS Cat. I	No	Parent TU	1. Rural	05. 25-34 yrs	TB	Negative	Positive	Rif Sensitive	On treatment	Not available	2013-12-10	2013-12-10	2013-12-10	2013-12-10	0	1
VIZ12306	Male	New case	NA	NA	.	NA	NA	NA	1. Rural	05. 25-34 yrs	TB	Negative	Negative	NA	Not on treatment	Not available	2013-12-26	2013-12-27	2013-12-26	2013-12-27	1	.
VIZ12343	Male	New case	NA	NA	.	NA	NA	NA	1. Rural	06. 35-44 yrs	TB	Negative	Negative	NA	Not on treatment	Not available	2013-12-21	2013-12-30	2013-12-30	2013-12-30	9	.
VIZ12374	Male	New case	NA	NA	2013-12-30	DOTS Cat. I	No	Parent TU	1. Rural	04. 15-24 yrs	TB	Positive	Positive	Rif Sensitive	On treatment	Not available	2013-12-27	2013-12-27	2013-12-27	2013-12-27	0	3
VIZ12378	Female	New case	NA	NA	.	NA	NA	NA	1. Rural	06. 35-44 yrs	TB	Positive	Positive	Rif Sensitive	Not on treatment	Not available	2013-12-27	2013-12-27	2013-12-27	2013-12-27	0	.
VIZ12380	Female	New case	NA	NA	.	NA	NA	NA	1. Rural	06. 35-44 yrs	TB	Negative	Negative	NA	Not on treatment	Not available	2013-12-27	2013-12-27	2013-12-27	2013-12-27	0	.
VIZ12382	Male	Previous TB	NA	NA	.	NA	NA	NA	1. Rural	07. 45-54 yrs	TB	Negative	Negative	NA	Not on treatment	Not available	2013-12-27	2013-12-27	2013-12-27	2013-12-27	0	.
VIZ12408	Male	New case	NA	NA	.	NA	NA	NA	1. Rural	02. 5-9 yrs	TB	Negative	Negative	NA	Not on treatment	Not available	2013-12-23	2013-12-28	2013-12-28	2013-12-28	5	.
VIZ12415	Female	New case	NA	NA	.	NA	NA	NA	1. Rural	06. 35-44 yrs	TB	Negative	Negative	NA	Not on treatment	Not available	2013-12-23	2014-01-02	2014-01-02	2014-01-02	10	.
VIZ12426	Female	New case	NA	NA	.	NA	NA	NA	1. Rural	06. 35-44 yrs	TB	Negative	Negative	NA	Not on treatment	Not available	2013-12-16	2013-12-16	2013-12-16	2013-12-16	0	.
VIZ12427	Male	New case	NA	NA	2013-12-24	DOTS Cat. I	No	Other TU	1. Rural	07. 45-54 yrs	TB	Negative	Positive	Rif Sensitive	On treatment	Not available	2013-12-16	2013-12-16	2013-12-16	2013-12-16	0	8
VIZ12443	Male	Previous TB	NA	NA	.	NA	No	Parent TU	1. Rural	05. 25-34 yrs	TB	Positive	Positive	Rif Sensitive	Not on treatment	Not available	2013-12-13	2013-12-14	2013-12-13	2013-12-14	1	.
VIZ12466	Male	New case	NA	NA	.	NA	NA	NA	1. Rural	05. 25-34 yrs	TB	Negative	Negative	NA	Not on treatment	Not available	2013-12-21	2013-12-23	2013-12-21	2013-12-23	2	.
VIZ12482	Male	New case	NA	NA	.	NA	NA	NA	1. Rural	04. 15-24 yrs	TB	Negative	Negative	NA	Not on treatment	Not available	2013-12-17	2013-12-21	2013-12-21	2013-12-21	4	.
viz12529	Male	New case	NA	NA	.	NA	NA	NA	1. Rural	08. 55-64 yrs	TB	Negative	Negative	NA	Not on treatment	Not available	2013-12-18	2013-12-18	2013-12-18	2013-12-18	0	.
VIZ12533	Female	New case	NA	NA	.	NA	NA	NA	1. Rural	05. 25-34 yrs	TB	Negative	Negative	NA	Not on treatment	Not available	2013-12-18	2013-12-19	2013-12-18	2013-12-19	1	.
VIZ12550	Male	Previous TB	NA	NA	2013-12-23	DOTS Cat. II	No	Parent TU	1. Rural	06. 35-44 yrs	TB	Positive	Positive	Rif Sensitive	On treatment	Not available	2013-12-17	2013-12-18	2013-10-17	2013-12-18	1	5
VIZ12558	Female	New case	NA	NA	.	NA	NA	NA	1. Rural	06. 35-44 yrs	TB	Negative	Negative	NA	Not on treatment	Not available	2013-12-17	2013-12-18	2013-12-17	2013-12-18	1	.
VIZ12571	Female	New case	NA	NA	2013-12-25	DOTS Cat. I	No	Parent TU	1. Rural	05. 25-34 yrs	TB	Positive	Positive	Rif Sensitive	On treatment	Not available	2013-12-16	2013-12-17	2013-12-16	2013-12-17	1	8
VIZ12572	Female	New case	NA	NA	.	NA	NA	NA	1. Rural	06. 35-44 yrs	TB	Negative	Negative	NA	Not on treatment	Not available	2013-12-16	2013-12-16	2013-12-16	2013-12-16	0	.
VIZ12592	Female	New case	NA	NA	.	NA	NA	NA	1. Rural	06. 35-44 yrs	TB	Negative	Negative	NA	Not on treatment	Not available	2013-12-19	2013-12-20	2013-12-19	2013-12-20	1	.
VIZ12593	Male	New case	NA	NA	.	NA	No	Other TU	1. Rural	07. 45-54 yrs	TB	Negative	Positive	Rif Sensitive	Not on treatment	Not available	2013-12-19	2013-12-19	2013-12-19	2013-12-19	0	.
VIZ12597	Female	New case	NA	NA	.	NA	No	Other TU	1. Rural	07. 45-54 yrs	TB	Negative	Positive	Rif Sensitive	Not on treatment	Not available	2013-12-19	2013-12-19	2013-12-19	2013-12-19	0	.
VIZ12601	Male	New case	NA	NA	.	NA	NA	NA	1. Rural	04. 15-24 yrs	TB	Negative	Negative	NA	Not on treatment	Not available	2013-12-19	2013-12-20	2013-12-20	2013-12-20	1	.
VIZ12607	Female	New case	NA	NA	.	NA	NA	NA	1. Rural	07. 45-54 yrs	TB	Negative	Negative	NA	Not on treatment	Not available	2013-12-19	2013-12-22	2013-12-19	2013-12-22	3	.
VIZ12609	Male	Previous TB	NA	NA	.	NA	NA	NA	1. Rural	06. 35-44 yrs	TB	Negative	Negative	NA	Not on treatment	Not available	2013-12-19	2013-12-20	2013-12-19	2013-12-20	1	.
VIZ12642	Male	New case	NA	NA	.	NA	Yes	Parent TU	1. Rural	07. 45-54 yrs	TB	Negative	Positive	Rif Sensitive	Not on treatment	Not available	2013-11-02	2013-11-02	2013-11-02	2013-11-02	0	.
VIZ12646	Male	New case	NA	NA	.	NA	NA	NA	1. Rural	08. 55-64 yrs	TB	Negative	Negative	NA	Not on treatment	Not available	2013-11-30	2013-11-30	2013-11-30	2013-11-30	0	.
VIZ12656	Male	New case	NA	NA	.	NA	NA	NA	1. Rural	05. 25-34 yrs	TB	Negative	Negative	NA	Not on treatment	Not available	2013-11-19	2013-11-20	2013-11-19	2013-11-20	1	.
VIZ12657	Female	New case	NA	NA	.	NA	NA	NA	1. Rural	04. 15-24 yrs	TB	Negative	Negative	NA	Not on treatment	Not available	2013-11-19	2013-11-19	2013-11-19	2013-11-19	0	.
VIZ12683	Female	New case	NA	NA	.	NA	NA	NA	1. Rural	05. 25-34 yrs	TB	Negative	Negative	NA	Not on treatment	Not available	2013-12-18	2013-12-25	2013-12-25	2013-12-25	7	.
VIZ12716	Male	New case	NA	NA	.	NA	NA	NA	1. Rural	04. 15-24 yrs	TB	Negative	Negative	NA	Not on treatment	Not available	2013-12-21	2013-12-23	2013-12-22	2013-12-23	2	.
VIZ12736	Male	New case	NA	NA	.	NA	NA	NA	1. Rural	05. 25-34 yrs	TB	Negative	Negative	NA	Not on treatment	Not available	2013-12-25	2013-12-25	2013-12-25	2013-12-25	0	.
VIZ12739	Male	New case	NA	NA	.	NA	NA	NA	1. Rural	05. 25-34 yrs	TB	Negative	Negative	NA	Not on treatment	Not available	2013-12-25	2013-12-25	2013-12-25	2013-12-25	0	.
VIZ12741	Male	Previous TB	NA	NA	.	NA	NA	NA	1. Rural	04. 15-24 yrs	TB	Negative	Negative	NA	Not on treatment	Not available	2013-12-25	2013-12-25	2013-12-25	2013-12-25	0	.
VIZ12759	Female	New case	NA	NA	.	NA	NA	NA	1. Rural	05. 25-34 yrs	TB	Negative	Negative	NA	Not on treatment	Not available	2013-12-24	2013-12-24	2013-12-24	2013-12-24	0	.
VIZ12783	Male	Previous TB	NA	NA	.	NA	NA	NA	1. Rural	06. 35-44 yrs	TB	Negative	Negative	NA	Not on treatment	Not available	2013-12-24	2013-12-24	2013-12-24	2013-12-24	0	.
VIZ12796	Male	New case	NA	NA	.	NA	NA	NA	1. Rural	05. 25-34 yrs	TB	Negative	Negative	NA	Not on treatment	Not available	2013-12-26	2013-12-26	2013-12-26	2013-12-26	0	.
VIZ12837	Male	Previous TB	NA	NA	.	NA	NA	NA	1. Rural	08. 55-64 yrs	TB	Negative	Negative	NA	Not on treatment	Not available	2013-12-30	2013-12-30	2013-12-30	2013-12-30	0	.
VIZ12844	Female	Previous TB	NA	NA	.	NA	NA	NA	1. Rural	06. 35-44 yrs	TB	Negative	Negative	NA	Not on treatment	Not available	2013-12-30	2013-12-31	2013-12-30	2013-12-31	1	.
VIZ12847	Male	New case	NA	NA	.	NA	NA	NA	1. Rural	07. 45-54 yrs	TB	Negative	Negative	NA	Not on treatment	Not available	2013-12-30	2013-12-31	2013-12-30	2013-12-31	1	.
VIZ1291	Male	New case	NA	NA	.	NA	Yes	Parent TU	1. Rural	06. 35-44 yrs	TB	Positive	Positive	Rif Sensitive	Not on treatment	Transfer out	2012-05-21	2012-05-21	2012-05-21	2012-05-21	0	.
VIZ1316	Male	New case	NA	NA	2012-05-23	DOTS Cat. I	No	Parent TU	1. Rural	05. 25-34 yrs	TB	Positive	Negative	NA	On treatment	Default	2012-05-22	2012-05-22	2012-05-22	2012-05-22	0	1
VIZ1340	Male	New case	NA	NA	.	NA	Yes	Parent TU	1. Rural	05. 25-34 yrs	TB	Positive	Positive	Rif Sensitive	Not on treatment	Not available	2012-05-23	2012-05-23	2012-05-23	2012-05-23	0	.
VIZ1352	Male	Previous TB	NA	NA	2012-06-11	DOTS Cat. II	No	Other TU	1. Rural	06. 35-44 yrs	TB	Negative	Negative	NA	On treatment	Treatment success	2012-05-31	2012-05-31	2012-05-31	2012-05-31	0	11
VIZ1529	Male	New case	NA	NA	2012-07-11	DOTS Cat. I	No	Parent TU	1. Rural	07. 45-54 yrs	TB	Negative	Positive	Rif Sensitive	On treatment	Treatment success	2012-06-04	2012-06-04	2012-06-04	2012-06-04	0	37
VIZ1561	Female	New case	NA	NA	2012-06-15	DOTS Cat. I	No	Parent TU	1. Rural	05. 25-34 yrs	TB	Negative	Positive	Rif Sensitive	On treatment	Treatment success	2012-06-05	2012-06-05	2012-06-05	2012-06-05	0	10
VIZ1595	Male	Previous TB	NA	NA	2012-06-08	DOTS Cat. II	No	Parent TU	1. Rural	06. 35-44 yrs	TB	Positive	Positive	Rif Sensitive	On treatment	Treatment success	2012-06-06	2012-06-06	2012-06-06	2012-06-06	0	2
VIZ1617	Male	New case	NA	NA	2012-06-15	DOTS Cat. I	No	Parent TU	1. Rural	06. 35-44 yrs	TB	Negative	Positive	Rif Sensitive	On treatment	Default	2012-06-07	2012-06-07	2012-06-07	2012-06-07	0	8
VIZ1675	Male	New case	NA	NA	2012-06-22	DOTS Cat. I	No	Parent TU	1. Rural	07. 45-54 yrs	TB	Negative	Positive	Rif Sensitive	On treatment	Treatment success	2012-06-11	2012-06-11	2012-06-11	2012-06-11	0	11
VIZ1678	Male	New case	NA	NA	2012-06-20	DOTS Cat. I	No	Parent TU	1. Rural	06. 35-44 yrs	TB	Negative	Positive	Rif Sensitive	On treatment	Death	2012-06-11	2012-06-11	2012-06-11	2012-06-11	0	9
VIZ1680	Female	New case	NA	NA	2012-06-18	DOTS Cat. I	No	Parent TU	1. Rural	06. 35-44 yrs	TB	Positive	Positive	Rif Sensitive	On treatment	Treatment success	2012-06-12	2012-06-12	2012-06-12	2012-06-12	0	6
VIZ1768	Male	Previous TB	NA	NA	.	NA	NA	NA	1. Rural	05. 25-34 yrs	TB	Negative	Negative	NA	Not on treatment	Not available	2012-06-16	2012-06-16	2012-06-16	2012-06-16	0	.
VIZ1841	Male	New case	NA	NA	2012-06-22	DOTS Cat. I	No	Parent TU	1. Rural	05. 25-34 yrs	TB	Positive	Positive	Rif Sensitive	On treatment	Treatment success	2012-06-20	2012-06-21	2012-06-20	2012-06-21	1	1
VIZ1848	Male	New case	NA	NA	2012-06-27	DOTS Cat. I	No	Other TU	1. Rural	04. 15-24 yrs	TB	Negative	Negative	NA	On treatment	Treatment success	2012-06-20	2012-06-20	2012-06-20	2012-06-20	0	7
VIZ1862	Male	Previous TB	NA	NA	2012-05-02	DOTS Cat. I	No	Parent TU	1. Rural	07. 45-54 yrs	DR-TB	Positive	Positive	Rif Sensitive	On treatment	Treatment success	2012-06-21	2012-06-21	2012-06-21	2012-06-21	0	-50
VIZ1918	Female	New case	NA	NA	2012-06-25	DOTS Cat. I	No	Parent TU	1. Rural	05. 25-34 yrs	TB	Negative	Positive	Rif Sensitive	On treatment	Treatment success	2012-06-22	2012-06-22	2012-06-22	2012-06-22	0	3
VIZ1982	Male	Previous TB	NA	NA	2012-08-01	DOTS Cat. II	No	Parent TU	1. Rural	06. 35-44 yrs	DR-TB	Positive	Positive	Rif Sensitive	On treatment	Treatment success	2012-06-26	2012-06-26	2012-06-26	2012-06-26	0	36
VIZ2054	Male	New case	NA	NA	2012-07-06	DOTS Cat. I	No	Other TU	1. Rural	07. 45-54 yrs	TB	Positive	Positive	Rif Sensitive	On treatment	Treatment success	2012-07-02	2012-07-02	2012-07-02	2012-07-02	0	4
VIZ2055	Female	New case	NA	NA	2012-07-06	DOTS Cat. I	No	Other TU	1. Rural	07. 45-54 yrs	TB	Negative	Positive	Rif Sensitive	On treatment	Treatment success	2012-07-02	2012-07-02	2012-07-02	2012-07-02	0	4
VIZ2124	Female	New case	NA	NA	2012-07-13	DOTS Cat. I	No	Parent TU	1. Rural	06. 35-44 yrs	TB	Positive	Positive	Rif Sensitive	On treatment	Treatment success	2012-07-11	2012-07-11	2012-07-11	2012-07-11	0	2
VIZ2147	Female	New case	NA	NA	2012-07-16	DOTS Cat. I	No	Other TU	1. Rural	04. 15-24 yrs	TB	Negative	Positive	Rif Sensitive	On treatment	Treatment success	2012-07-13	2012-07-13	2012-07-13	2012-07-13	0	3
VIZ2160	Male	New case	NA	NA	2012-07-16	DOTS Cat. I	No	Other TU	1. Rural	06. 35-44 yrs	TB	Positive	Positive	Rif Sensitive	On treatment	Treatment success	2012-07-14	2012-07-14	2012-07-14	2012-07-14	0	2
VIZ2170	Male	New case	NA	NA	.	NA	NA	NA	1. Rural	07. 45-54 yrs	TB	Negative	Negative	NA	Not on treatment	Not available	2012-07-05	2012-07-05	2012-07-05	2012-07-05	0	.
VIZ2244	Female	New case	NA	NA	2012-07-31	DOTS Cat. I	No	Other TU	1. Rural	05. 25-34 yrs	TB	Positive	Positive	Rif Sensitive	On treatment	Death	2012-07-23	2012-07-23	2012-07-23	2012-07-23	0	8
VIZ2258	Male	New case	NA	NA	2012-07-27	DOTS Cat. I	No	Parent TU	1. Rural	07. 45-54 yrs	TB	Positive	Positive	Rif Sensitive	On treatment	Treatment success	2012-07-23	2012-07-23	2012-07-24	2012-07-23	0	4
VIZ2314	Male	Previous TB	NA	NA		DOTS Cat. II	No	Parent TU	1. Rural	06. 35-44 yrs	TB	Positive	Positive	Rif Sensitive	On treatment		2012-07-20	2012-07-20	2012-07-20	2012-07-20	0
VIZ2472	Male	Previous TB	NA	NA	.	NA	NA	NA	1. Rural	06. 35-44 yrs	TB	Negative	Negative	NA	Not on treatment	Not available	2012-07-18	2012-07-18	2012-07-18	2012-07-18	0	.
VIZ2473	Female	New case	NA	NA	.	NA	NA	NA	1. Rural	06. 35-44 yrs	TB	Negative	Negative	NA	Not on treatment	Not available	2012-07-18	2012-07-18	2012-07-18	2012-07-18	0	.
viz2477	Female	Previous TB	NA	NA	.	NA	NA	NA	1. Rural	07. 45-54 yrs	TB	Negative	Negative	NA	Not on treatment	Not available	2012-07-18	2012-07-18	2012-07-18	2012-07-18	0	.
VIZ2486	Male	Previous TB	NA	NA	.	NA	NA	NA	1. Rural	02. 5-9 yrs	TB	Negative	Negative	NA	Not on treatment	Not available	2012-07-19	2012-07-19	2012-07-19	2012-07-19	0	.
VIZ2533	Male	New case	NA	NA	2012-08-13	DOTS Cat. I	No	Parent TU	1. Rural	05. 25-34 yrs	TB	Positive	Positive	Rif Sensitive	On treatment	Not available	2012-08-08	2012-08-08	2012-08-08	2012-08-08	0	5
VIZ2542	Male	New case	NA	NA	2012-07-18	DOTS Cat. I	No	Parent TU	1. Rural	06. 35-44 yrs	TB	Positive	Positive	Rif Sensitive	On treatment	Treatment success	2012-07-16	2012-07-16	2012-07-16	2012-07-16	0	2
VIZ2547	Female	New case	NA	NA	2012-07-18	DOTS Cat. I	No	Parent TU	1. Rural	06. 35-44 yrs	TB	Negative	Positive	Rif Sensitive	On treatment	Treatment success	2012-07-13	2012-07-13	2012-07-13	2012-07-13	0	5
VIZ2554	Female	New case	NA	NA	2012-07-16	DOTS Cat. I	No	Other TU	1. Rural	05. 25-34 yrs	TB	Positive	Positive	Rif Sensitive	On treatment	Treatment success	2012-07-06	2012-07-06	2012-07-06	2012-07-06	0	10
VIZ2557	Female	New case	NA	NA	2012-07-25	DOTS Cat. I	No	Other TU	1. Rural	06. 35-44 yrs	TB	Negative	Negative	NA	On treatment	Treatment success	2012-07-19	2012-07-19	2012-07-19	2012-07-19	0	6
VIZ2558	Male	New case	NA	NA	2013-04-25	DOTS Cat. I	No	Other TU	1. Rural	06. 35-44 yrs	TB	Negative	Negative	NA	On treatment	Treatment success	2013-04-05	2013-04-05	2013-04-05	2013-04-05	0	20
VIZ2560	Female	New case	NA	NA	2012-07-25	DOTS Cat. I	No	Parent TU	1. Rural	06. 35-44 yrs	TB	Positive	Positive	Rif Sensitive	On treatment	Treatment success	2012-07-19	2012-07-19	2012-07-19	2012-07-19	0	6
VIZ2703	Female	New case	NA	NA	2012-07-20	DOTS Cat. I	No	Other TU	1. Rural	05. 25-34 yrs	TB	Positive	Positive	Rif Sensitive	On treatment	Treatment success	2012-07-17	2012-07-17	2012-07-17	2012-07-17	0	3
VIZ2842	Male	New case	NA	NA	2012-08-29	DOTS Cat. I	No	Parent TU	1. Rural	06. 35-44 yrs	TB	Negative	Negative	NA	On treatment	Death	2012-08-25	2012-08-25	2012-08-25	2012-08-25	0	4
VIZ2843	Male	New case	NA	NA		DOTS Cat. I	No	Other TU	1. Rural	06. 35-44 yrs	TB	Negative	Negative	NA	On treatment		2012-08-25	2012-08-25	2012-08-25	2012-08-25	0
VIZ3036	Male	Previous TB	NA	NA	2012-08-13	DOTS Cat. II	No	Parent TU	1. Rural	06. 35-44 yrs	TB	Negative	Negative	NA	On treatment	Not available	2012-08-10	2012-08-10	2012-08-10	2012-08-10	0	3
VIZ3100	Male	New case	NA	NA	2012-08-27	DOTS Cat. I	No	Parent TU	1. Rural	05. 25-34 yrs	TB	Positive	Positive	Rif Sensitive	On treatment	Treatment success	2012-08-24	2012-08-24	2012-08-25	2012-08-24	0	3
VIZ3215	Male	New case	NA	NA	2012-09-05	DOTS Cat. I	No	Other TU	1. Rural	05. 25-34 yrs	TB	Negative	Positive	Rif Sensitive	On treatment	Treatment success	2012-08-28	2012-08-28	2012-08-28	2012-08-28	0	8
VIZ3237	Male	New case	NA	NA	2012-09-10	DOTS Cat. I	No	Parent TU	1. Rural	07. 45-54 yrs	TB	Positive	Positive	Rif Sensitive	On treatment	Treatment success	2012-09-01	2012-09-03	2012-09-01	2012-09-03	2	7
VIZ3241	Male	New case	NA	NA	2012-09-05	DOTS Cat. I	No	Parent TU	1. Rural	05. 25-34 yrs	TB	Positive	Positive	Rif Sensitive	On treatment	Treatment success	2012-09-01	2012-09-03	2012-09-03	2012-09-03	2	2
VIZ3348	Male	New case	NA	NA	2012-09-10	DOTS Cat. I	No	Other TU	1. Rural	08. 55-64 yrs	TB	Positive	Positive	Rif Sensitive	On treatment	Treatment success	2012-09-06	2012-09-06	2012-09-06	2012-09-06	0	4
VIZ3402	Male	New case	NA	R-Resistant	.	NA	Yes	Other TU	1. Rural	05. 25-34 yrs	TB	Positive	Positive	Rif Resistant	Not on treatment	Transfer out	2012-09-07	2012-09-07	2012-09-07	2012-09-07	0	.
VIZ3411	Female	New case	NA	NA	.	NA	Yes	Parent TU	1. Rural	06. 35-44 yrs	TB	Positive	Positive	Rif Sensitive	Not on treatment	Not available	2012-09-10	2012-09-10	2012-09-10	2012-09-10	0	.
VIZ3892	Male	New case	NA	NA	2012-10-05	DOTS Cat. I	No	Parent TU	1. Rural	06. 35-44 yrs	TB	Negative	Positive	Rif Sensitive	On treatment	Treatment success	2012-10-01	2012-10-02	2012-10-01	2012-10-02	1	3
VIZ3946	Male	Previous TB	NA	NA	2012-10-10	DOTS Cat. II	No	Other TU	1. Rural	05. 25-34 yrs	TB	Negative	Positive	Rif Sensitive	On treatment	Death	2012-10-05	2012-10-05	2012-10-05	2012-10-05	0	5
VIZ3996	Male	Previous TB	NA	NA	2012-10-15	DOTS Cat. II	No	Other TU	1. Rural	06. 35-44 yrs	TB	Positive	Positive	Rif Sensitive	On treatment	Default	2012-10-08	2012-10-08	2012-10-09	2012-10-08	0	7
VIZ410142	Male	Previous TB	NA	NA	2013-12-11	DOTS Cat. I	No	Other TU	1. Rural	06. 35-44 yrs	TB	Positive	Positive	Rif Sensitive	On treatment	Not available	2013-11-30	2013-11-30	2013-11-30	2013-11-30	0	11
VIZ4304	Female	New case	NA	NA	2012-11-07	DOTS Cat. I	No	Other TU	1. Rural	06. 35-44 yrs	TB	Negative	Positive	Rif Sensitive	On treatment	Treatment success	2012-10-25	2012-10-25	2012-10-25	2012-10-25	0	13
VIZ4321	Male	New case	NA	NA	2012-10-29	DOTS Cat. I	NA	Parent TU	1. Rural	05. 25-34 yrs	TB	Negative	Positive	Rif Sensitive	On treatment	Treatment success	2012-10-26	2012-10-27	2012-10-26	2012-10-27	1	2
VIZ4378	Male	New case	NA	NA	2012-11-02	DOTS Cat. I	No	Other TU	1. Rural	08. 55-64 yrs	TB	Positive	Positive	Rif Sensitive	On treatment	Treatment success	2012-10-31	2012-10-31	2012-10-31	2012-10-31	0	2
VIZ4380	Male	New case	NA	NA	2012-11-05	DOTS Cat. I	No	Other TU	1. Rural	05. 25-34 yrs	TB	Negative	Positive	Rif Sensitive	On treatment	Treatment success	2012-10-31	2012-10-31	2012-10-31	2012-10-31	0	5
VIZ4455	Male	New case	NA	NA	.	NA	NA	NA	1. Rural	07. 45-54 yrs	TB	Negative	Negative	NA	Not on treatment	Not available	2012-11-05	2012-11-05	2012-11-05	2012-11-05	0	.
VIZ4456	Female	New case	NA	NA	2012-11-09	DOTS Cat. I	No	Other TU	1. Rural	07. 45-54 yrs	TB	Negative	Positive	Rif Sensitive	On treatment	Treatment success	2012-11-05	2012-11-05	2012-11-05	2012-11-05	0	4
VIZ4476	Male	New case	NA	NA	.	NA	NA	NA	1. Rural	07. 45-54 yrs	TB	Negative	Negative	NA	Not on treatment	Not available	2012-11-06	2012-11-06	2012-11-06	2012-11-06	0	.
VIZ4477	Male	Previous TB	NA	NA	.	NA	NA	NA	1. Rural	08. 55-64 yrs	TB	Negative	Negative	NA	Not on treatment	Not available	2012-11-06	2012-11-06	2012-11-06	2012-11-06	0	.
VIZ4478	Female	New case	NA	NA	.	NA	NA	NA	1. Rural	05. 25-34 yrs	TB	Negative	Negative	NA	Not on treatment	Not available	2012-11-06	2012-11-06	2012-11-06	2012-11-06	0	.
VIZ4510	Male	Previous TB	NA	NA	2012-11-16	DOTS Cat. II	No	Other TU	1. Rural	06. 35-44 yrs	TB	Positive	Positive	Rif Sensitive	On treatment	Treatment success	2012-11-08	2012-11-08	2012-11-08	2012-11-08	0	8
VIZ4537	Female	New case	NA	NA	.	NA	NA	NA	1. Rural	05. 25-34 yrs	TB	Negative	Negative	NA	Not on treatment	Not available	2012-11-09	2012-11-10	2012-11-09	2012-11-10	1	.
VIZ4538	Male	New case	NA	NA	.	NA	NA	NA	1. Rural	05. 25-34 yrs	TB	Negative	Negative	NA	Not on treatment	Not available	2012-11-09	2012-11-09	2012-11-09	2012-11-09	0	.
VIZ4542	Male	New case	NA	NA	2012-11-12	DOTS Cat. I	No	Other TU	1. Rural	06. 35-44 yrs	TB	Positive	Positive	Rif Sensitive	On treatment	Treatment success	2012-11-08	2012-11-09	2012-11-09	2012-11-09	1	3
VIZ4548	Male	New case	NA	NA	.	NA	NA	NA	1. Rural	05. 25-34 yrs	TB	Negative	Negative	NA	Not on treatment	Not available	2012-11-09	2012-11-09	2012-11-09	2012-11-09	0	.
VIZ4562	Female	New case	NA	NA	2012-11-16	DOTS Cat. I	No	Parent TU	1. Rural	06. 35-44 yrs	TB	Negative	Positive	Rif Sensitive	On treatment	Treatment success	2012-11-12	2012-11-12	2012-11-12	2012-11-12	0	4
VIZ4567	Male	New case	NA	NA	2012-11-19	DOTS Cat. I	No	Parent TU	1. Rural	07. 45-54 yrs	TB	Positive	Positive	Rif Sensitive	On treatment	Treatment success	2012-11-12	2012-11-12	2012-11-12	2012-11-12	0	7
VIZ4572	Male	New case	NA	NA	2012-11-23	DOTS Cat. I	No	Parent TU	1. Rural	05. 25-34 yrs	TB	Positive	Positive	Rif Sensitive	On treatment	Treatment success	2012-11-12	2012-11-12	2012-11-13	2012-11-12	0	11
VIZ4586	Male	New case	NA	NA	.	NA	NA	NA	1. Rural	06. 35-44 yrs	TB	Negative	Negative	NA	Not on treatment	Not available	2012-11-10	2012-11-10	2012-11-10	2012-11-10	0	.
VIZ4603	Male	New case	NA	NA	.	NA	NA	NA	1. Rural	07. 45-54 yrs	TB	Negative	Negative	NA	Not on treatment	Not available	2012-11-14	2012-11-15	2012-11-14	2012-11-15	1	.
VIZ4632	Female	New case	NA	NA	.	NA	NA	NA	1. Rural	06. 35-44 yrs	TB	Negative	Negative	NA	Not on treatment	Not available	2012-11-15	2012-11-15	2012-11-15	2012-11-15	0	.
VIZ4658	Male	New case	NA	NA	2012-11-21	DOTS Cat. II	No	Parent TU	1. Rural	09. 65-74 yrs	TB	Negative	Positive	Rif Sensitive	On treatment	Death	2012-11-16	2012-11-16	2012-11-16	2012-11-16	0	5
VIZ4667	Male	New case	NA	NA	2012-12-19	DOTS Cat. I	No	Parent TU	1. Rural	08. 55-64 yrs	TB	Negative	Negative	NA	On treatment	Not available	2012-11-16	2012-11-17	2012-11-16	2012-11-17	1	32
VIZ4677	Male	New case	NA	NA	.	NA	NA	NA	1. Rural	06. 35-44 yrs	TB	Negative	Negative	NA	Not on treatment	Not available	2012-11-19	2012-11-19	2012-11-19	2012-11-19	0	.
VIZ4688	Male	New case	NA	NA	.	NA	NA	NA	1. Rural	06. 35-44 yrs	TB	Negative	Negative	NA	Not on treatment	Not available	2012-11-19	2012-11-19	2012-11-19	2012-11-19	0	.
VIZ4706	Male	Previous TB	NA	R-Resistant	2012-11-14	DOTS Cat. IV	No	Other TU	1. Rural	06. 35-44 yrs	TB	Positive	Positive	Rif Resistant	On treatment	Not available	2012-11-01	2012-11-01	2012-11-01	2012-11-01	0	13
VIZ4712	Male	Previous TB	NA	NA	2012-11-23	DOTS Cat. II	No	Parent TU	1. Rural	06. 35-44 yrs	TB	Positive	Positive	Rif Sensitive	On treatment	Treatment success	2012-11-20	2012-11-20	2012-11-20	2012-11-20	0	3
VIZ4716	Male	Previous TB	NA	NA	.	NA	NA	NA	1. Rural	06. 35-44 yrs	TB	Negative	Negative	NA	Not on treatment	Not available	2012-11-20	2012-11-22	2012-11-20	2012-11-22	2	.
VIZ4735	Male	Previous TB	NA	NA	2012-11-26	DOTS Cat. II	No	Parent TU	1. Rural	05. 25-34 yrs	TB	Positive	Positive	Rif Sensitive	On treatment	Treatment success	2012-11-21	2012-11-21	2012-11-22	2012-11-21	0	5
VIZ4737	Male	New case	NA	NA	.	NA	NA	NA	1. Rural	06. 35-44 yrs	TB	Negative	Negative	NA	Not on treatment	Not available	2012-11-21	2012-11-21	2012-11-21	2012-11-21	0	.
VIZ4746	Male	New case	NA	NA	.	NA	NA	NA	1. Rural	07. 45-54 yrs	TB	Negative	Negative	NA	Not on treatment	Not available	2012-11-21	2012-11-21	2012-11-21	2012-11-21	0	.
VIZ4747	Female	New case	NA	NA	.	NA	NA	NA	1. Rural	06. 35-44 yrs	TB	Negative	Negative	NA	Not on treatment	Not available	2012-11-21	2012-11-21	2012-11-21	2012-11-21	0	.
VIZ4773	Male	New case	NA	NA	.	NA	NA	NA	1. Rural	07. 45-54 yrs	TB	Positive	Positive	Rif Sensitive	Not on treatment	Treatment success	2012-11-22	2012-11-22	2012-11-22	2012-11-22	0	.
VIZ4786	Male	New case	NA	NA	.	NA	NA	NA	1. Rural	06. 35-44 yrs	TB	Negative	Negative	NA	Not on treatment	Not available	2012-11-23	2012-11-23	2012-11-23	2012-11-23	0	.
VIZ4793	Female	New case	NA	NA	.	NA	NA	NA	1. Rural	06. 35-44 yrs	TB	Negative	Negative	NA	Not on treatment	Not available	2012-11-21	2012-11-26	2012-11-21	2012-11-26	5	.
VIZ4800	Female	New case	NA	NA	.	NA	NA	NA	1. Rural	06. 35-44 yrs	TB	Negative	Negative	NA	Not on treatment	Not available	2012-11-24	2012-11-24	2012-11-24	2012-11-24	0	.
VIZ4811	Female	New case	NA	NA	.	NA	NA	NA	1. Rural	06. 35-44 yrs	TB	Negative	Negative	NA	Not on treatment	Not available	2012-11-21	2012-11-21	2012-11-21	2012-11-21	0	.
VIZ4813	Male	New case	NA	NA	.	NA	NA	NA	1. Rural	06. 35-44 yrs	TB	Negative	Negative	NA	Not on treatment	Not available	2012-11-26	2012-11-26	2012-11-26	2012-11-26	0	.
VIZ4818	Female	New case	NA	NA		DOTS Cat. I	No	Parent TU	1. Rural	05. 25-34 yrs	TB	Negative	Negative	NA	On treatment	Not available	2012-11-26	2012-11-26	2012-11-26	2012-11-26	0
VIZ4819	Male	Previous TB	NA	NA	.	NA	NA	NA	1. Rural	05. 25-34 yrs	TB	Negative	Negative	NA	Not on treatment	Not available	2012-11-26	2012-11-26	2012-11-26	2012-11-26	0	.
VIZ4837	Male	New case	NA	NA	.	NA	No	NA	1. Rural	06. 35-44 yrs	TB	Negative	Negative	NA	Not on treatment	Not available	2012-11-27	2012-11-27	2012-11-27	2012-11-27	0	.
VIZ4842	Male	New case	NA	NA	2012-12-03	DOTS Cat. I	No	Parent TU	1. Rural	06. 35-44 yrs	TB	Negative	Positive	Rif Sensitive	On treatment	Treatment success	2012-11-27	2012-11-27	2012-11-27	2012-11-27	0	6
VIZ4850	Male	New case	NA	NA	2012-12-03	DOTS Cat. I	No	Parent TU	1. Rural	06. 35-44 yrs	TB	Negative	Positive	Rif Sensitive	On treatment	Treatment success	2012-11-27	2012-11-27	2012-11-27	2012-11-27	0	6
VIZ4860	Female	New case	NA	NA	2012-11-30	DOTS Cat. I	No	Parent TU	1. Rural	05. 25-34 yrs	TB	Positive	Positive	Rif Sensitive	On treatment	Treatment success	2012-11-28	2012-11-28	2012-11-28	2012-11-28	0	2
VIZ4893	Male	New case	NA	NA	.	NA	NA	NA	1. Rural	07. 45-54 yrs	TB	Negative	Negative	NA	Not on treatment	Not available	2012-11-29	2012-11-29	2012-11-29	2012-11-29	0	.
VIZ4906	Female	Previous TB	NA	NA	.	NA	NA	NA	1. Rural	07. 45-54 yrs	TB	Negative	Positive	Rif Sensitive	Not on treatment	Not available	2012-12-01	2012-12-01	2012-12-01	2012-12-01	0	.
VIZ4930	Male	Previous TB	NA	NA	.	NA	NA	NA	1. Rural	07. 45-54 yrs	TB	Negative	Negative	NA	Not on treatment	Not available	2012-12-03	2012-12-03	2012-12-03	2012-12-03	0	.
VIZ4938	Male	New case	NA	NA	2012-12-10	DOTS Cat. I	No	Parent TU	1. Rural	06. 35-44 yrs	TB	Negative	Positive	Rif Sensitive	On treatment	Treatment success	2012-12-03	2012-12-04	2012-12-03	2012-12-04	1	6
VIZ4952	Male	Previous TB	NA	NA	2012-12-07	DOTS Cat. II	No	Parent TU	1. Rural	07. 45-54 yrs	TB	Positive	Positive	Rif Sensitive	On treatment	Treatment success	2012-12-04	2012-12-04	2012-12-04	2012-12-04	0	3
VIZ4955	Female	New case	NA	NA	.	NA	NA	NA	1. Rural	05. 25-34 yrs	TB	Negative	Negative	NA	Not on treatment	Not available	2012-12-04	2012-12-04	2012-12-04	2012-12-04	0	.
VIZ4980	Male	Previous TB	NA	NA	2013-01-02	DOTS Cat. II	No	Other TU	1. Rural	05. 25-34 yrs	TB	Negative	Positive	Rif Sensitive	On treatment	Treatment success	2012-12-06	2012-12-06	2012-12-06	2012-12-06	0	27
VIZ4983	Female	New case	NA	NA	2012-12-12	DOTS Cat. I	No	Other TU	1. Rural	07. 45-54 yrs	TB	Negative	Positive	Rif Sensitive	On treatment	Death	2012-12-06	2012-12-06	2012-12-06	2012-12-06	0	6
VIZ4986	Female	New case	NA	NA	2013-01-02	DOTS Cat. I	No	Other TU	1. Rural	05. 25-34 yrs	TB	Negative	Positive	Rif Sensitive	On treatment	Treatment success	2012-12-06	2012-12-06	2012-12-06	2012-12-06	0	27
VIZ5006	Female	New case	NA	NA	2012-12-10	DOTS Cat. I	No	Parent TU	1. Rural	05. 25-34 yrs	TB	Negative	Positive	Rif Sensitive	On treatment	Treatment success	2012-12-07	2012-12-07	2012-12-07	2012-12-07	0	3
VIZ5007	Male	New case	NA	NA	.	NA	Yes	Other TU	1. Rural	06. 35-44 yrs	TB	Positive	Positive	Rif Sensitive	Not on treatment	Not available	2012-12-07	2012-12-07	2012-12-08	2012-12-07	0	.
VIZ5022	Male	New case	NA	NA	.	NA	NA	NA	1. Rural	09. 65-74 yrs	TB	Negative	Negative	NA	Not on treatment	Not available	2012-12-08	2012-12-08	2012-12-08	2012-12-08	0	.
VIZ5064	Female	New case	NA	NA	.	NA	NA	NA	1. Rural	07. 45-54 yrs	TB	Negative	Negative	NA	Not on treatment	Not available	2012-12-11	2012-12-11	2012-12-11	2012-12-11	0	.
VIZ5065	Female	New case	NA	NA	2012-12-17	DOTS Cat. I	No	Other TU	1. Rural	07. 45-54 yrs	TB	Negative	Positive	Rif Sensitive	On treatment	Treatment success	2012-12-11	2012-12-11	2012-12-11	2012-12-11	0	6
VIZ5084	Male	Previous TB	NA	NA	2012-12-17	DOTS Cat. II	No	Other TU	1. Rural	05. 25-34 yrs	TB	Negative	Positive	Rif Sensitive	On treatment	Treatment success	2012-12-12	2012-12-12	2012-12-12	2012-12-12	0	5
VIZ5104	Male	New case	NA	NA	.	NA	NA	NA	1. Rural	06. 35-44 yrs	TB	Negative	Negative	NA	Not on treatment	Not available	2012-12-13	2012-12-13	2012-12-13	2012-12-13	0	.
VIZ5127	Male	New case	NA	NA	2012-12-19	DOTS Cat. I	No	Parent TU	1. Rural	07. 45-54 yrs	TB	Negative	Positive	Rif Sensitive	On treatment	Treatment success	2012-12-13	2012-12-13	2012-12-13	2012-12-13	0	6
VIZ5155	Female	New case	NA	NA	.	NA	NA	NA	1. Rural	05. 25-34 yrs	TB	Negative	Positive	Rif Sensitive	Not on treatment	Not available	2012-12-15	2012-12-15	2012-12-15	2012-12-15	0	.
VIZ5156	Female	New case	NA	NA	.	NA	No	Other TU	1. Rural	08. 55-64 yrs	TB	Negative	Positive	Rif Sensitive	Not on treatment	Not available	2012-12-15	2012-12-15	2012-12-15	2012-12-15	0	.
VIZ5199	Female	New case	NA	NA	.	NA	NA	NA	1. Rural	03. 10-14 yrs	TB	Negative	Negative	NA	Not on treatment	Not available	2012-12-18	2012-12-18	2012-12-18	2012-12-18	0	.
VIZ5212	Male	New case	NA	NA	.	NA	No	Parent TU	1. Rural	05. 25-34 yrs	TB	Negative	Positive	Rif Sensitive	Not on treatment	Not available	2012-12-18	2012-12-18	2012-12-18	2012-12-18	0	.
VIZ5233	Male	Previous TB	NA	NA	.	NA	Yes	Parent TU	1. Rural	03. 10-14 yrs	TB	Positive	Positive	Rif Sensitive	Not on treatment	Not available	2012-12-19	2012-12-19	2012-12-19	2012-12-19	0	.
VIZ5238	Female	New case	NA	NA	2012-12-21	DOTS Cat. I	No	Other TU	1. Rural	04. 15-24 yrs	TB	Negative	Positive	Rif Sensitive	On treatment	Treatment success	2012-12-19	2012-12-19	2012-12-19	2012-12-19	0	2
VIZ5304	Male	Previous TB	NA	NA	.	NA	NA	NA	1. Rural	07. 45-54 yrs	TB	Negative	Negative	NA	Not on treatment	Not available	2012-12-22	2012-12-22	2012-12-22	2012-12-22	0	.
VIZ5347	Female	New case	NA	NA	.	NA	NA	NA	1. Rural	07. 45-54 yrs	TB	Negative	Negative	NA	Not on treatment	Not available	2012-12-26	2012-12-26	2012-12-26	2012-12-26	0	.
VIZ5353	Male	New case	NA	NA	2013-01-11	DOTS Cat. I	No	Parent TU	1. Rural	03. 10-14 yrs	TB	Negative	Negative	NA	On treatment	Treatment success	2012-12-26	2012-12-26	2012-12-26	2012-12-26	0	16
VIZ5361	Female	Previous TB	NA	NA	.	NA	Yes	Other TU	1. Rural	05. 25-34 yrs	TB	Negative	Positive	Rif Sensitive	Not on treatment	Not available	2012-12-26	2012-12-26	2012-12-26	2012-12-26	0	.
VIZ5367	Female	New case	NA	NA	.	NA	NA	NA	1. Rural	05. 25-34 yrs	TB	Negative	Negative	NA	Not on treatment	Not available	2012-12-27	2012-12-27	2012-12-27	2012-12-27	0	.
VIZ5384	Male	New case	NA	NA	.	NA	NA	NA	1. Rural	06. 35-44 yrs	TB	Negative	Negative	NA	Not on treatment	Not available	2012-12-27	2012-12-27	2012-12-27	2012-12-27	0	.
VIZ5390	Male	New case	NA	NA	2012-12-31	DOTS Cat. I	No	Parent TU	1. Rural	07. 45-54 yrs	TB	Negative	Negative	NA	On treatment	Death	2012-12-27	2012-12-27	2012-12-27	2012-12-27	0	4
VIZ5401	Male	New case	NA	NA	2012-12-31	DOTS Cat. II	No	Parent TU	1. Rural	04. 15-24 yrs	TB	Positive	Positive	Rif Sensitive	On treatment	Treatment success	2012-12-28	2012-12-28	2012-12-28	2012-12-28	0	3
VIZ5406	Female	New case	NA	NA	.	NA	NA	NA	1. Rural	04. 15-24 yrs	TB	Negative	Negative	NA	Not on treatment	Not available	2012-12-28	2012-12-28	2012-12-28	2012-12-28	0	.
VIZ5407	Male	New case	NA	NA	.	NA	NA	NA	1. Rural	05. 25-34 yrs	TB	Negative	Negative	NA	Not on treatment	Not available	2012-12-28	2012-12-28	2012-12-28	2012-12-28	0	.
VIZ5426	Female	New case	NA	NA	.	NA	Yes	Other TU	1. Rural	06. 35-44 yrs	TB	Negative	Positive	Rif Sensitive	Not on treatment	Not available	2012-12-31	2012-12-31	2012-12-31	2012-12-31	0	.
VIZ5428	Male	Previous TB	NA	NA	.	NA	Yes	Other TU	1. Rural	04. 15-24 yrs	TB	Positive	Positive	Rif Sensitive	Not on treatment	Not available	2012-12-31	2012-12-31	2012-12-31	2012-12-31	0	.
VIZ5430	Female	Previous TB	NA	NA	2013-01-07	DOTS Cat. I	No	Parent TU	1. Rural	06. 35-44 yrs	TB	Negative	Positive	Rif Sensitive	On treatment	Treatment success	2012-12-31	2012-12-31	2012-12-31	2012-12-31	0	7
VIZ5464	Male	Previous TB	NA	NA	.	NA	NA	NA	1. Rural	08. 55-64 yrs	TB	Negative	Negative	NA	Not on treatment	Not available	2013-01-02	2013-01-02	2013-01-02	2013-01-02	0	.
VIZ5479	Female	New case	NA	NA	.	NA	NA	NA	1. Rural	04. 15-24 yrs	TB	Negative	Negative	NA	Not on treatment	Not available	2013-01-03	2013-01-03	2013-01-03	2013-01-03	0	.
VIZ5502	Female	New case	NA	NA	.	NA	NA	NA	1. Rural	05. 25-34 yrs	TB	Negative	Negative	NA	Not on treatment	Not available	2013-01-03	2013-01-03	2013-01-03	2013-01-03	0	.
VIZ5521	Male	New case	NA	NA	.	NA	NA	NA	1. Rural	05. 25-34 yrs	TB	Negative	Negative	NA	Not on treatment	Not available	2013-01-05	2013-01-05	2013-01-05	2013-01-05	0	.
VIZ5523	Female	New case	NA	NA	2013-01-07	DOTS Cat. I	No	Parent TU	1. Rural	06. 35-44 yrs	TB	Negative	Negative	NA	On treatment	Treatment success	2013-01-05	2013-01-05	2013-01-05	2013-01-05	0	2
VIZ5553	Male	New case	NA	NA	2013-01-11	DOTS Cat. I	No	Parent TU	1. Rural	06. 35-44 yrs	TB	Negative	Positive	Rif Sensitive	On treatment	Treatment success	2013-01-07	2013-01-07	2013-01-07	2013-01-07	0	4
VIZ5555	Female	New case	NA	NA	2013-01-11	DOTS Cat. I	No	Parent TU	1. Rural	07. 45-54 yrs	TB	Negative	Positive	Rif Sensitive	On treatment	Treatment success	2013-01-07	2013-01-08	2013-01-07	2013-01-08	1	3
VIZ5570	Male	New case	NA	NA	.	NA	NA	NA	1. Rural	08. 55-64 yrs	TB	Negative	Negative	NA	Not on treatment	Not available	2013-01-08	2013-01-08	2013-01-08	2013-01-08	0	.
VIZ5605	Male	New case	NA	NA	.	NA	NA	NA	1. Rural	06. 35-44 yrs	TB	Negative	Negative	NA	Not on treatment	Not available	2013-01-10	2013-01-10	2013-01-10	2013-01-10	0	.
VIZ5607	Female	New case	NA	NA	2013-01-10	DOTS Cat. I	No	Parent TU	1. Rural	06. 35-44 yrs	TB	Negative	Negative	NA	On treatment	Treatment success	2013-01-10	2013-01-10	2013-01-10	2013-01-10	0	0
VIZ5674	Male	New case	NA	NA	.	NA	NA	NA	1. Rural	06. 35-44 yrs	TB	Negative	Negative	NA	Not on treatment	Not available	2013-01-18	2013-01-18	2013-01-18	2013-01-18	0	.
VIZ5676	Female	New case	NA	NA	.	NA	NA	NA	1. Rural	02. 5-9 yrs	TB	Negative	Negative	NA	Not on treatment	Not available	2013-01-18	2013-01-18	2013-01-18	2013-01-18	0	.
VIZ5677	Male	Previous TB	NA	NA	.	NA	NA	NA	1. Rural	06. 35-44 yrs	TB	Negative	Negative	NA	Not on treatment	Not available	2013-01-18	2013-01-18	2013-01-18	2013-01-18	0	.
VIZ5694	Male	New case	NA	NA	2013-01-19	DOTS Cat. I	No	Other TU	1. Rural	06. 35-44 yrs	TB	Negative	Positive	Rif Sensitive	On treatment	Treatment success	2013-01-19	2013-01-19	2013-01-19	2013-01-19	0	0
VIZ5699	Male	New case	NA	NA	.	NA	NA	NA	1. Rural	06. 35-44 yrs	TB	Negative	Negative	NA	Not on treatment	Not available	2013-01-19	2013-01-19	2013-01-19	2013-01-19	0	.
VIZ5705	Male	New case	NA	NA	.	NA	NA	NA	1. Rural	05. 25-34 yrs	TB	Negative	Negative	NA	Not on treatment	Not available	2013-01-19	2013-01-19	2013-01-19	2013-01-19	0	.
VIZ5719	Male	Previous TB	NA	NA	.	NA	NA	NA	1. Rural	05. 25-34 yrs	TB	Negative	Negative	NA	Not on treatment	Not available	2013-01-21	2013-01-21	2013-01-21	2013-01-21	0	.
VIZ5728	Female	New case	NA	NA	.	NA	NA	NA	1. Rural	04. 15-24 yrs	TB	Negative	Negative	NA	Not on treatment	Not available	2013-01-21	2013-01-21	2013-01-21	2013-01-21	0	.
VIZ5806	Male	Previous TB	NA	NA	.	NA	NA	NA	1. Rural	06. 35-44 yrs	TB	Negative	Negative	NA	Not on treatment	Not available	2013-01-18	2013-01-18	2013-01-18	2013-01-18	0	.
VIZ5807	Female	New case	NA	NA	2013-01-23	DOTS Cat. I	No	Parent TU	1. Rural	05. 25-34 yrs	TB	Positive	Positive	Rif Sensitive	On treatment	Treatment success	2013-01-19	2013-01-19	2013-01-19	2013-01-19	0	4
VIZ5810	Male	New case	NA	NA	.	NA	NA	NA	1. Rural	06. 35-44 yrs	TB	Negative	Negative	NA	Not on treatment	Not available	2013-01-21	2013-01-22	2013-01-21	2013-01-22	1	.
VIZ5831	Female	New case	NA	NA	.	NA	NA	NA	1. Rural	05. 25-34 yrs	TB	Negative	Negative	NA	Not on treatment	Not available	2013-01-22	2013-01-22	2013-01-22	2013-01-22	0	.
VIZ5839	Female	New case	NA	NA	.	NA	NA	NA	1. Rural	08. 55-64 yrs	TB	Negative	Negative	NA	Not on treatment	Not available	2013-01-22	2013-01-22	2013-01-22	2013-01-22	0	.
VIZ5846	Male	New case	NA	NA	.	NA	NA	NA	1. Rural	05. 25-34 yrs	TB	Negative	Negative	NA	Not on treatment	Not available	2013-01-22	2013-01-22	2013-01-22	2013-01-22	0	.
VIZ5853	Female	New case	NA	NA	.	NA	Yes	Other TU	1. Rural	07. 45-54 yrs	TB	Positive	Positive	Rif Sensitive	Not on treatment	Not available	2013-01-23	2013-01-23	2013-01-23	2013-01-23	0	.
VIZ5859	Male	Previous TB	NA	NA	.	NA	NA	NA	1. Rural	07. 45-54 yrs	TB	Negative	Negative	NA	Not on treatment	Not available	2013-01-24	2013-01-24	2013-01-24	2013-01-24	0	.
VIZ5888	Male	New case	NA	NA	.	NA	NA	NA	1. Rural	05. 25-34 yrs	TB	Negative	Negative	NA	Not on treatment	Not available	2013-01-23	2013-01-23	2013-01-23	2013-01-23	0	.
VIZ5889	Male	New case	NA	NA	2013-01-31	DOTS Cat. I	No	Other TU	1. Rural	05. 25-34 yrs	TB	Negative	Positive	Rif Sensitive	On treatment	Treatment success	2013-01-23	2013-01-23	2013-01-23	2013-01-23	0	8
VIZ5934	Female	New case	NA	NA		DOTS Cat. I	No	Parent TU	1. Rural	06. 35-44 yrs	TB	Positive	Positive	Rif Sensitive	On treatment		2012-07-06	2012-07-06	2012-07-06	2012-07-06	0
VIZ5946	Male	New case	NA	NA	.	NA	NA	NA	1. Rural	04. 15-24 yrs	TB	Negative	Negative	NA	Not on treatment	Not available	2013-01-24	2013-01-24	2013-01-24	2013-01-24	0	.
VIZ5950	Female	New case	NA	NA	.	NA	NA	NA	1. Rural	06. 35-44 yrs	TB	Negative	Negative	NA	Not on treatment	Not available	2013-01-24	2013-01-24	2013-01-24	2013-01-24	0	.
VIZ5951	Male	New case	NA	NA	2013-01-28	DOTS Cat. I	No	Parent TU	1. Rural	09. 65-74 yrs	TB	Negative	Positive	Rif Sensitive	On treatment	Treatment success	2013-01-24	2013-01-24	2013-01-24	2013-01-24	0	4
VIZ5991	Female	New case	NA	NA	.	NA	NA	NA	1. Rural	05. 25-34 yrs	TB	Negative	Negative	NA	Not on treatment	Not available	2013-01-26	2013-01-26	2013-01-26	2013-01-26	0	.
VIZ6012	Female	New case	NA	NA	2013-01-28	DOTS Cat. I	No	Parent TU	1. Rural	05. 25-34 yrs	TB	Negative	Positive	Rif Sensitive	On treatment	Treatment success	2013-01-28	2013-01-28	2013-01-28	2013-01-28	0	0
VIZ6018	Female	New case	NA	NA	.	NA	NA	NA	1. Rural	08. 55-64 yrs	TB	Negative	Negative	NA	Not on treatment	Not available	2013-01-28	2013-01-28	2013-01-28	2013-01-28	0	.
VIZ6019	Female	New case	NA	NA	.	NA	NA	NA	1. Rural	05. 25-34 yrs	TB	Negative	Negative	NA	Not on treatment	Not available	2013-01-28	2013-01-28	2013-01-28	2013-01-28	0	.
VIZ6027	Male	New case	NA	NA	2013-02-01	DOTS Cat. I	No	Other TU	1. Rural	07. 45-54 yrs	TB	Positive	Positive	Rif Sensitive	On treatment	Treatment success	2013-01-28	2013-01-28	2013-01-28	2013-01-28	0	4
VIZ6062	Female	Previous TB	NA	NA	.	NA	NA	NA	1. Rural	05. 25-34 yrs	TB	Negative	Negative	NA	Not on treatment	Not available	2013-01-30	2013-01-30	2013-01-30	2013-01-30	0	.
VIZ6065	Male	Previous TB	NA	NA	.	NA	Yes	Other TU	1. Rural	05. 25-34 yrs	TB	Negative	Positive	Rif Sensitive	Not on treatment	Not available	2013-01-30	2013-01-30	2013-01-30	2013-01-30	0	.
VIZ6066	Female	Previous TB	NA	NA	.	NA	NA	NA	1. Rural	04. 15-24 yrs	TB	Negative	Negative	NA	Not on treatment	Not available	2013-01-30	2013-01-30	2013-01-30	2013-01-30	0	.
VIZ6068	Male	New case	NA	NA	.	NA	NA	NA	1. Rural	04. 15-24 yrs	TB	Negative	Negative	NA	Not on treatment	Not available	2013-01-30	2013-01-30	2013-01-30	2013-01-30	0	.
VIZ6069	Male	New case	NA	NA	2013-02-04	DOTS Cat. I	No	Other TU	1. Rural	08. 55-64 yrs	TB	Positive	Positive	Rif Sensitive	On treatment	Treatment success	2013-01-30	2013-01-30	2013-01-30	2013-01-30	0	5
VIZ6071	Female	New case	NA	NA	.	NA	NA	NA	1. Rural	04. 15-24 yrs	TB	Negative	Negative	NA	Not on treatment	Not available	2013-01-30	2013-01-30	2013-01-30	2013-01-30	0	.
VIZ6083	Male	New case	NA	NA	.	NA	NA	NA	1. Rural	05. 25-34 yrs	TB	Negative	Negative	NA	Not on treatment	Not available	2013-01-30	2013-01-30	2013-01-30	2013-01-30	0	.
VIZ6090	Female	New case	NA	NA	.	NA	NA	NA	1. Rural	06. 35-44 yrs	TB	Negative	Negative	NA	Not on treatment	Not available	2013-01-30	2013-01-30	2013-01-30	2013-01-30	0	.
VIZ6121	Female	Previous TB	NA	NA	2013-02-11	DOTS Cat. I	No	Parent TU	1. Rural	03. 10-14 yrs	TB	Negative	Negative	NA	On treatment	Treatment success	2013-02-01	2013-02-01	2013-01-02	2013-02-01	0	10
VIZ6126	Female	Previous TB	NA	NA	.	NA	NA	NA	1. Rural	05. 25-34 yrs	TB	Negative	Negative	NA	Not on treatment	Not available	2013-02-01	2013-02-01	2013-02-01	2013-02-01	0	.
VIZ6134	Female	New case	NA	NA	.	NA	NA	NA	1. Rural	06. 35-44 yrs	TB	Negative	Negative	NA	Not on treatment	Not available	2013-02-01	2013-02-01	2013-02-01	2013-02-01	0	.
VIZ6158	Female	New case	NA	NA	.	NA	NA	NA	1. Rural	05. 25-34 yrs	TB	Negative	Negative	NA	Not on treatment	Not available	2013-02-04	2013-02-04	2013-02-04	2013-02-04	0	.
VIZ6168	Female	New case	NA	NA	2013-02-06	DOTS Cat. I	No	Parent TU	1. Rural	07. 45-54 yrs	TB	Negative	Positive	Rif Sensitive	On treatment	Treatment success	2013-02-04	2013-02-04	2013-02-04	2013-02-04	0	2
VIZ6170	Male	Previous TB	NA	NA	.	NA	NA	NA	1. Rural	05. 25-34 yrs	TB	Negative	Negative	NA	Not on treatment	Not available	2013-02-04	2013-02-04	2013-02-04	2013-02-04	0	.
VIZ6173	Female	New case	NA	NA	.	NA	NA	NA	1. Rural	06. 35-44 yrs	TB	Negative	Negative	NA	Not on treatment	Not available	2013-02-04	2013-02-04	2013-02-04	2013-02-04	0	.
VIZ6183	Female	New case	NA	NA	.	NA	NA	NA	1. Rural	05. 25-34 yrs	TB	Negative	Negative	NA	Not on treatment	Not available	2013-02-05	2013-02-05	2013-02-05	2013-02-05	0	.
VIZ6185	Female	New case	NA	NA	.	NA	NA	NA	1. Rural	07. 45-54 yrs	TB	Negative	Negative	NA	Not on treatment	Not available	2013-02-05	2013-02-05	2013-02-05	2013-02-05	0	.
VIZ6196	Female	New case	NA	NA	.	NA	NA	NA	1. Rural	06. 35-44 yrs	TB	Negative	Negative	NA	Not on treatment	Not available	2013-02-05	2013-02-05	2013-02-05	2013-02-05	0	.
VIZ6198	Male	New case	NA	NA	.	NA	NA	NA	1. Rural	07. 45-54 yrs	TB	Negative	Negative	NA	Not on treatment	Not available	2013-02-06	2013-02-06	2013-02-06	2013-02-06	0	.
VIZ6199	Male	New case	NA	NA	.	NA	Yes	Other TU	1. Rural	05. 25-34 yrs	TB	Negative	Positive	Rif Sensitive	Not on treatment	Not available	2013-02-06	2013-02-06	2013-02-06	2013-02-06	0	.
VIZ6200	Female	New case	NA	NA	.	NA	NA	NA	1. Rural	05. 25-34 yrs	TB	Negative	Negative	NA	Not on treatment	Not available	2013-02-06	2013-02-06	2013-02-06	2013-02-06	0	.
VIZ6203	Male	New case	NA	NA	.	NA	NA	NA	1. Rural	06. 35-44 yrs	TB	Negative	Negative	NA	Not on treatment	Not available	2013-02-06	2013-02-06	2013-02-06	2013-02-06	0	.
VIZ6209	Male	New case	NA	NA	.	NA	NA	NA	1. Rural	07. 45-54 yrs	TB	Negative	Negative	NA	Not on treatment	Not available	2013-02-06	2013-02-06	2013-02-06	2013-02-06	0	.
VIZ6210	Female	New case	NA	NA	.	NA	NA	NA	1. Rural	06. 35-44 yrs	TB	Negative	Negative	NA	Not on treatment	Not available	2013-02-06	2013-02-06	2013-02-06	2013-02-06	0	.
VIZ6214	Female	New case	NA	NA	.	NA	NA	NA	1. Rural	08. 55-64 yrs	TB	Negative	Negative	NA	Not on treatment	Not available	2013-02-06	2013-02-06	2013-02-06	2013-02-06	0	.
VIZ6220	Male	New case	NA	NA	.	NA	NA	NA	1. Rural	09. 65-74 yrs	TB	Negative	Negative	NA	Not on treatment	Not available	2013-02-07	2013-02-07	2013-02-07	2013-02-07	0	.
VIZ6221	Male	New case	NA	NA	.	NA	NA	NA	1. Rural	05. 25-34 yrs	TB	Negative	Negative	NA	Not on treatment	Not available	2013-02-07	2013-02-07	2013-02-07	2013-02-07	0	.
VIZ6228	Male	New case	NA	NA	.	NA	NA	NA	1. Rural	07. 45-54 yrs	TB	Negative	Negative	NA	Not on treatment	Not available	2013-02-07	2013-02-07	2013-02-07	2013-02-07	0	.
VIZ6229	Male	New case	NA	NA	.	NA	NA	NA	1. Rural	07. 45-54 yrs	TB	Negative	Negative	NA	Not on treatment	Not available	2013-02-07	2013-02-07	2013-02-07	2013-02-07	0	.
VIZ6231	Female	New case	NA	NA	.	NA	NA	NA	1. Rural	05. 25-34 yrs	TB	Negative	Negative	NA	Not on treatment	Not available	2013-02-07	2013-02-07	2013-02-07	2013-02-07	0	.
VIZ6244	Male	Previous TB	NA	NA		DOTS Cat. II	No	Other TU	1. Rural	07. 45-54 yrs	TB	Negative	Negative	NA	On treatment		2013-02-08	2013-02-09	2013-02-08	2013-02-09	1
VIZ6257	Male	New case	NA	NA	.	NA	Yes	Parent TU	1. Rural	05. 25-34 yrs	TB	Negative	Positive	Rif Sensitive	Not on treatment	Not available	2013-02-08	2013-02-08	2013-02-08	2013-02-08	0	.
VIZ6258	Male	Previous TB	NA	NA	2013-02-13	DOTS Cat. II	No	Other TU	1. Rural	07. 45-54 yrs	TB	Positive	Positive	Rif Sensitive	On treatment	Treatment success	2013-02-08	2013-02-08	2013-02-09	2013-02-08	0	5
VIZ6262	Male	New case	NA	NA	.	NA	NA	NA	1. Rural	05. 25-34 yrs	TB	Negative	Negative	NA	Not on treatment	Not available	2013-02-09	2013-02-09	2013-02-09	2013-02-09	0	.
VIZ6277	Male	New case	NA	NA	.	NA	Yes	Other TU	1. Rural	05. 25-34 yrs	TB	Negative	Positive	Rif Sensitive	Not on treatment	Not available	2013-02-06	2013-02-06	2013-02-06	2013-02-06	0	.
VIZ6282	Male	Previous TB	NA	NA	.	NA	NA	NA	1. Rural	06. 35-44 yrs	TB	Negative	Indeterminate	NA	Not on treatment	Not available	2013-02-07	2013-02-07	2013-02-07	2013-02-07	0	.
VIZ6291	Female	New case	NA	NA	.	NA	Yes	Other TU	1. Rural	05. 25-34 yrs	TB	Positive	Positive	Rif Sensitive	Not on treatment	Not available	2013-02-09	2013-02-09	2013-02-09	2013-02-09	0	.
VIZ6292	Male	New case	NA	NA	.	NA	NA	NA	1. Rural	06. 35-44 yrs	TB	Negative	Negative	NA	Not on treatment	Not available	2013-02-11	2013-03-11	2013-02-11	2013-03-11	28	.
VIZ6316	Male	New case	NA	NA	.	NA	NA	NA	1. Rural	05. 25-34 yrs	TB	Negative	Negative	NA	Not on treatment	Not available	2013-02-11	2013-02-11	2013-02-11	2013-02-11	0	.
VIZ6317	Female	New case	NA	NA	.	NA	NA	NA	1. Rural	05. 25-34 yrs	TB	Negative	Negative	NA	Not on treatment	Not available	2013-02-11	2013-02-11	2013-02-11	2013-02-11	0	.
VIZ6329	Male	New case	NA	NA	.	NA	NA	NA	1. Rural	06. 35-44 yrs	TB	Negative	Negative	NA	Not on treatment	Not available	2013-02-12	2013-02-12	2013-02-12	2013-02-12	0	.
VIZ6332	Male	New case	NA	NA	.	NA	NA	NA	1. Rural	05. 25-34 yrs	TB	Negative	Negative	NA	Not on treatment	Not available	2013-02-12	2013-02-12	2013-02-12	2013-02-12	0	.
VIZ6338	Female	New case	NA	NA	.	NA	Yes	Other TU	1. Rural	06. 35-44 yrs	TB	Negative	Positive	Rif Sensitive	Not on treatment	Not available	2013-02-12	2013-02-12	2013-02-12	2013-02-12	0	.
VIZ6340	Male	New case	NA	NA	.	NA	NA	NA	1. Rural	06. 35-44 yrs	TB	Negative	Negative	NA	Not on treatment	Not available	2013-02-12	2013-02-12	2013-02-12	2013-02-12	0	.
VIZ6341	Male	New case	NA	NA	.	NA	NA	NA	1. Rural	06. 35-44 yrs	TB	Negative	Negative	NA	Not on treatment	Not available	2013-02-12	2013-02-12	2013-02-12	2013-02-12	0	.
VIZ6352	Male	Previous TB	NA	NA	.	NA	NA	NA	1. Rural	02. 5-9 yrs	TB	Negative	Negative	NA	Not on treatment	Not available	2013-02-13	2013-02-13	2013-02-13	2013-02-13	0	.
VIZ6357	Female	Previous TB	NA	NA	2013-02-15	DOTS Cat. II	No	Parent TU	1. Rural	04. 15-24 yrs	TB	Positive	Positive	Rif Sensitive	On treatment	Treatment success	2013-02-13	2013-02-13	2013-02-14	2013-02-13	0	2
VIZ6360	Female	New case	NA	NA	.	NA	NA	NA	1. Rural	05. 25-34 yrs	TB	Negative	Indeterminate	NA	Not on treatment	Not available	2013-02-13	2013-02-13	2013-02-13	2013-02-13	0	.
VIZ6364	Female	New case	NA	NA	.	NA	NA	NA	1. Rural	05. 25-34 yrs	TB	Negative	Negative	NA	Not on treatment	Not available	2013-02-13	2013-02-13	2013-02-13	2013-02-13	0	.
VIZ6365	Female	New case	NA	NA	.	NA	NA	NA	1. Rural	04. 15-24 yrs	TB	Negative	Negative	NA	Not on treatment	Not available	2013-02-13	2013-02-13	2013-02-13	2013-02-13	0	.
VIZ6375	Male	Previous TB	NA	NA	.	NA	NA	NA	1. Rural	06. 35-44 yrs	TB	Negative	Negative	NA	Not on treatment	Not available	2013-02-14	2013-02-14	2013-02-14	2013-02-14	0	.
VIZ6377	Female	New case	NA	NA	.	NA	NA	NA	1. Rural	06. 35-44 yrs	TB	Negative	Negative	NA	Not on treatment	Not available	2013-02-14	2013-02-14	2013-02-14	2013-02-14	0	.
VIZ6379	Male	New case	NA	NA	2013-02-20	DOTS Cat. I	No	Parent TU	1. Rural	07. 45-54 yrs	TB	Negative	Positive	Rif Sensitive	On treatment	Treatment success	2013-02-14	2013-02-14	2013-02-14	2013-02-14	0	6
VIZ6385	Female	New case	NA	NA	.	NA	NA	NA	1. Rural	08. 55-64 yrs	TB	Negative	Negative	NA	Not on treatment	Not available	2013-02-14	2013-02-14	2013-02-14	2013-02-14	0	.
VIZ6398	Male	New case	NA	NA	.	NA	NA	NA	1. Rural	03. 10-14 yrs	TB	Negative	Negative	NA	Not on treatment	Not available	2013-02-15	2013-02-15	2013-02-15	2013-02-15	0	.
VIZ6405	Female	New case	NA	NA	.	NA	NA	NA	1. Rural	05. 25-34 yrs	TB	Negative	Negative	NA	Not on treatment	Not available	2013-02-15	2013-02-15	2013-02-15	2013-02-15	0	.
VIZ6416	Male	Previous TB	NA	NA	.	NA	NA	NA	1. Rural	06. 35-44 yrs	TB	Negative	Negative	NA	Not on treatment	Not available	2013-02-16	2013-02-16	2013-02-16	2013-02-16	0	.
VIZ6418	Female	Previous TB	NA	NA	.	NA	NA	NA	1. Rural	07. 45-54 yrs	TB	Negative	Negative	NA	Not on treatment	Not available	2013-02-16	2013-02-16	2013-02-16	2013-02-16	0	.
VIZ6424	Female	New case	NA	NA	.	NA	NA	NA	1. Rural	05. 25-34 yrs	TB	Negative	Negative	NA	Not on treatment	Not available	2013-02-16	2013-02-16	2013-02-16	2013-02-16	0	.
VIZ6444	Female	New case	NA	NA	.	NA	NA	NA	1. Rural	05. 25-34 yrs	TB	Negative	Negative	NA	Not on treatment	Not available	2013-02-18	2013-02-18	2013-02-18	2013-02-18	0	.
VIZ6464	Male	Previous TB	NA	NA	2013-02-22	DOTS Cat. II	No	Parent TU	1. Rural	08. 55-64 yrs	TB	Positive	Positive	Rif Sensitive	On treatment	Treatment success	2013-02-19	2013-02-19	2013-02-19	2013-02-19	0	3
VIZ6469	Female	New case	NA	NA	.	NA	NA	NA	1. Rural	05. 25-34 yrs	TB	Negative	Negative	NA	Not on treatment	Not available	2013-02-19	2013-02-19	2013-02-19	2013-02-19	0	.
VIZ6471	Male	Previous TB	NA	NA	2013-02-22	DOTS Cat. II	No	Parent TU	1. Rural	07. 45-54 yrs	TB	Positive	Positive	Rif Sensitive	On treatment	Treatment success	2013-02-19	2013-02-19	2013-02-19	2013-02-19	0	3
VIZ6479	Male	New case	NA	NA	.	NA	NA	NA	1. Rural	07. 45-54 yrs	TB	Negative	Negative	NA	Not on treatment	Not available	2013-02-19	2013-02-19	2013-02-19	2013-02-19	0	.
VIZ6480	Female	New case	NA	NA	.	NA	NA	NA	1. Rural	06. 35-44 yrs	TB	Negative	Negative	NA	Not on treatment	Not available	2013-02-19	2013-02-19	2013-02-19	2013-02-19	0	.
VIZ6483	Male	New case	NA	NA	.	NA	NA	NA	1. Rural	06. 35-44 yrs	TB	Negative	Negative	NA	Not on treatment	Not available	2013-02-20	2013-02-20	2013-02-20	2013-02-20	0	.
VIZ6485	Male	Previous TB	NA	NA	2013-02-25	DOTS Cat. I	No	Parent TU	1. Rural	06. 35-44 yrs	TB	Negative	Indeterminate	NA	On treatment	Treatment success	2013-02-20	2013-02-20	2013-02-20	2013-02-20	0	5
VIZ6491	Male	New case	NA	NA	.	NA	NA	NA	1. Rural	06. 35-44 yrs	TB	Negative	Negative	NA	Not on treatment	Not available	2013-02-20	2013-02-20	2013-02-20	2013-02-20	0	.
VIZ6507	Female	New case	NA	NA	2013-02-25	DOTS Cat. I	No	Parent TU	1. Rural	06. 35-44 yrs	TB	Negative	Positive	Rif Sensitive	On treatment	Treatment success	2013-02-21	2013-02-21	2013-02-21	2013-02-21	0	4
VIZ6508	Male	Previous TB	NA	NA	.	NA	NA	NA	1. Rural	07. 45-54 yrs	TB	Negative	Negative	NA	Not on treatment	Not available	2013-02-21	2013-02-21	2013-02-21	2013-02-21	0	.
VIZ6520	Male	New case	NA	NA	.	NA	NA	NA	1. Rural	05. 25-34 yrs	TB	Negative	Negative	NA	Not on treatment	Not available	2013-02-22	2013-02-22	2013-02-22	2013-02-22	0	.
VIZ6523	Male	Previous TB	NA	NA	.	NA	NA	NA	1. Rural	04. 15-24 yrs	TB	Negative	Negative	NA	Not on treatment	Not available	2013-02-22	2013-02-22	2013-02-22	2013-02-22	0	.
VIZ6524	Female	New case	NA	NA	.	NA	NA	NA	1. Rural	07. 45-54 yrs	TB	Negative	Negative	NA	Not on treatment	Not available	2013-02-22	2013-02-22	2013-02-22	2013-02-22	0	.
VIZ6535	Male	New case	NA	NA	.	NA	NA	NA	1. Rural	04. 15-24 yrs	TB	Negative	Negative	NA	Not on treatment	Not available	2013-02-22	2013-02-22	2013-02-22	2013-02-22	0	.
VIZ6542	Male	New case	NA	NA	.	NA	NA	NA	1. Rural	06. 35-44 yrs	TB	Negative	Negative	NA	Not on treatment	Not available	2013-02-23	2013-02-23	2013-02-23	2013-02-23	0	.
VIZ6558	Female	New case	NA	NA	.	NA	NA	NA	1. Rural	05. 25-34 yrs	TB	Negative	Negative	NA	Not on treatment	Not available	2013-02-25	2013-02-25	2013-02-25	2013-02-25	0	.
VIZ6565	Female	New case	NA	NA	.	NA	NA	NA	1. Rural	06. 35-44 yrs	TB	Negative	Negative	NA	Not on treatment	Not available	2013-02-26	2013-02-26	2013-02-26	2013-02-26	0	.
VIZ6573	Male	New case	NA	NA	.	NA	Yes	Parent TU	1. Rural	08. 55-64 yrs	TB	Negative	Positive	Rif Sensitive	Not on treatment	Not available	2013-02-26	2013-02-26	2013-02-26	2013-02-26	0	.
VIZ6596	Male	New case	NA	NA	.	NA	NA	NA	1. Rural	06. 35-44 yrs	TB	Negative	Negative	NA	Not on treatment	Not available	2013-02-27	2013-02-27	2013-02-27	2013-02-27	0	.
VIZ6619	Female	New case	NA	NA	.	NA	NA	NA	1. Rural	05. 25-34 yrs	TB	Negative	Negative	NA	Not on treatment	Not available	2013-02-28	2013-02-28	2013-02-28	2013-02-28	0	.
VIZ6651	Male	New case	NA	NA	.	NA	NA	NA	1. Rural	04. 15-24 yrs	TB	Negative	Negative	NA	Not on treatment	Not available	2013-03-02	2013-03-02	2013-03-02	2013-03-02	0	.
VIZ6653	Female	New case	NA	NA	.	NA	NA	NA	1. Rural	06. 35-44 yrs	TB	Negative	Negative	NA	Not on treatment	Not available	2013-03-02	2013-03-02	2013-03-02	2013-03-02	0	.
VIZ6674	Male	New case	NA	NA	.	NA	NA	NA	1. Rural	07. 45-54 yrs	TB	Negative	Negative	NA	Not on treatment	Not available	2013-03-04	2013-03-04	2013-03-04	2013-03-04	0	.
VIZ6675	Female	New case	NA	NA	.	NA	NA	NA	1. Rural	07. 45-54 yrs	TB	Negative	Negative	NA	Not on treatment	Not available	2013-03-04	2013-03-04	2013-03-04	2013-03-04	0	.
VIZ6698	Male	New case	NA	NA	.	NA	NA	NA	1. Rural	07. 45-54 yrs	TB	Negative	Negative	NA	Not on treatment	Not available	2013-02-26	2013-02-26	2013-02-26	2013-02-26	0	.
VIZ6712	Male	Previous TB	NA	NA	2013-03-08	DOTS Cat. I	No	Parent TU	1. Rural	07. 45-54 yrs	DR-TB	Positive	Positive	Rif Sensitive	On treatment	Death	2013-03-05	2013-03-05	2013-03-06	2013-03-05	0	3
VIZ6718	Female	Previous TB	NA	NA	2013-04-24	DOTS Cat. II	No	Parent TU	1. Rural	05. 25-34 yrs	DR-TB	Negative	Positive	Rif Sensitive	On treatment	Death	2013-03-05	2013-03-05	2012-03-05	2013-03-05	0	50
VIZ6721	Male	Previous TB	NA	NA	2013-03-08	DOTS Cat. II	No	Parent TU	1. Rural	06. 35-44 yrs	DR-TB	Positive	Positive	Rif Sensitive	On treatment	Death	2013-03-05	2013-03-05	2013-03-05	2013-03-05	0	3
VIZ6732	Male	New case	NA	NA	.	NA	NA	NA	1. Rural	06. 35-44 yrs	TB	Negative	Indeterminate	NA	Not on treatment	Not available	2013-02-25	2013-02-26	2013-02-25	2013-02-25	0	.
VIZ6736	Male	Previous TB	NA	NA	.	NA	NA	NA	1. Rural	08. 55-64 yrs	TB	Negative	Negative	NA	Not on treatment	Not available	2013-03-06	2013-03-06	2013-03-06	2013-03-06	0	.
VIZ6739	Female	New case	NA	NA	.	NA	NA	NA	1. Rural	04. 15-24 yrs	TB	Negative	Negative	NA	Not on treatment	Not available	2013-03-06	2013-03-06	2013-03-06	2013-03-06	0	.
VIZ6740	Male	New case	NA	NA	.	NA	NA	NA	1. Rural	05. 25-34 yrs	TB	Negative	Negative	NA	Not on treatment	Not available	2013-03-06	2013-03-06	2013-03-06	2013-03-06	0	.
VIZ6759	Male	New case	NA	NA	.	NA	NA	NA	1. Rural	06. 35-44 yrs	TB	Negative	Negative	NA	Not on treatment	Not available	2013-03-07	2013-03-07	2013-03-07	2013-03-07	0	.
VIZ6762	Female	New case	NA	NA	.	NA	NA	NA	1. Rural	07. 45-54 yrs	TB	Negative	Negative	NA	Not on treatment	Not available	2013-03-07	2013-03-07	2013-03-07	2013-03-07	0	.
VIZ6763	Male	New case	NA	NA	.	NA	NA	NA	1. Rural	07. 45-54 yrs	TB	Negative	Negative	NA	Not on treatment	Not available	2013-03-07	2013-03-07	2013-03-07	2013-03-07	0	.
VIZ6793	Male	New case	NA	NA	.	NA	NA	NA	1. Rural	04. 15-24 yrs	TB	Negative	Negative	NA	Not on treatment	Not available	2013-03-09	2013-03-09	2013-03-09	2013-03-09	0	.
VIZ6801	Female	New case	NA	NA	.	NA	NA	NA	1. Rural	07. 45-54 yrs	TB	Negative	Negative	NA	Not on treatment	Not available	2013-03-11	2013-03-11	2013-03-11	2013-03-11	0	.
VIZ6815	Male	Previous TB	NA	NA	.	NA	NA	NA	1. Rural	06. 35-44 yrs	TB	Negative	Indeterminate	NA	Not on treatment	Not available	2013-03-11	2013-03-11	2013-03-11	2013-03-11	0	.
VIZ6824	Female	New case	NA	NA	.	NA	NA	NA	1. Rural	07. 45-54 yrs	TB	Negative	Negative	NA	Not on treatment	Not available	2013-03-12	2013-03-12	2013-03-12	2013-03-12	0	.
VIZ6843	Male	New case	NA	NA	.	NA	Yes	Other TU	1. Rural	06. 35-44 yrs	TB	Negative	Positive	Rif Sensitive	Not on treatment	Not available	2013-03-13	2013-03-13	2013-03-13	2013-03-13	0	.
VIZ6845	Female	New case	NA	NA	.	NA	NA	NA	1. Rural	07. 45-54 yrs	TB	Negative	Negative	NA	Not on treatment	Not available	2013-03-13	2013-03-13	2013-03-13	2013-03-13	0	.
VIZ6846	Female	New case	NA	NA	.	NA	NA	NA	1. Rural	05. 25-34 yrs	TB	Negative	Negative	NA	Not on treatment	Not available	2013-03-13	2013-03-13	2013-03-13	2013-03-13	0	.
VIZ6849	Female	New case	NA	NA	2013-04-04	DOTS Cat. I	No	Other TU	1. Rural	07. 45-54 yrs	TB	Positive	Positive	Rif Sensitive	On treatment	Treatment success	2013-03-13	2013-03-13	2013-03-14	2013-03-13	0	22
VIZ6863	Female	New case	NA	NA	2013-03-25	DOTS Cat. I	No	Other TU	1. Rural	06. 35-44 yrs	TB	Negative	Positive	Rif Sensitive	On treatment	Death	2013-03-14	2013-03-14	2013-03-14	2013-03-14	0	11
VIZ6865	Female	New case	NA	NA	.	NA	NA	NA	1. Rural	07. 45-54 yrs	TB	Negative	Negative	NA	Not on treatment	Not available	2013-03-14	2013-03-14	2013-03-14	2013-03-14	0	.
VIZ6880	Female	New case	NA	NA	.	NA	NA	NA	1. Rural	06. 35-44 yrs	TB	Negative	Negative	NA	Not on treatment	Not available	2013-03-14	2013-03-14	2013-03-14	2013-03-14	0	.
VIZ6883	Female	New case	NA	NA	.	NA	NA	NA	1. Rural	06. 35-44 yrs	TB	Negative	Negative	NA	Not on treatment	Not available	2013-03-15	2013-03-15	2013-03-16	2013-03-15	0	.
VIZ6891	Male	New case	NA	NA	.	NA	NA	NA	1. Rural	06. 35-44 yrs	TB	Negative	Negative	NA	Not on treatment	Not available	2013-03-15	2013-03-15	2013-03-15	2013-03-15	0	.
VIZ6902	Female	Previous TB	NA	NA	2013-03-25	DOTS Cat. I	No	Other TU	1. Rural	06. 35-44 yrs	TB	Negative	Positive	Rif Sensitive	On treatment	Treatment success	2013-03-16	2013-03-16	2013-03-16	2013-03-16	0	9
VIZ6903	Male	New case	NA	NA	.	NA	NA	NA	1. Rural	05. 25-34 yrs	TB	Negative	Negative	NA	Not on treatment	Not available	2013-03-15	2013-03-15	2013-03-15	2013-03-15	0	.
VIZ6912	Male	New case	NA	NA	.	NA	NA	NA	1. Rural	04. 15-24 yrs	TB	Negative	Negative	NA	Not on treatment	Not available	2013-03-16	2013-03-16	2013-03-16	2013-03-16	0	.
VIZ6928	Female	New case	NA	NA	.	NA	NA	NA	1. Rural	06. 35-44 yrs	TB	Negative	Negative	NA	Not on treatment	Not available	2013-03-18	2013-03-18	2013-03-18	2013-03-18	0	.
VIZ6930	Male	New case	NA	NA	.	NA	NA	NA	1. Rural	05. 25-34 yrs	TB	Negative	Negative	NA	Not on treatment	Not available	2013-03-18	2013-03-18	2013-03-18	2013-03-18	0	.
VIZ6942	Female	New case	NA	NA	2013-03-20	DOTS Cat. I	No	Parent TU	1. Rural	05. 25-34 yrs	TB	Negative	Positive	Rif Sensitive	On treatment	Treatment success	2013-03-19	2013-03-19	2013-03-19	2013-03-19	0	1
VIZ6963	Male	New case	NA	NA	.	NA	NA	NA	1. Rural	06. 35-44 yrs	TB	Negative	Negative	NA	Not on treatment	Not available	2013-03-20	2013-03-20	2013-03-20	2013-03-20	0	.
VIZ6964	Female	New case	NA	NA	.	NA	NA	NA	1. Rural	06. 35-44 yrs	TB	Negative	Negative	NA	Not on treatment	Not available	2013-03-20	2013-03-20	2013-03-20	2013-03-20	0	.
VIZ6973	Female	New case	NA	NA	.	NA	NA	NA	1. Rural	05. 25-34 yrs	TB	Negative	Negative	NA	Not on treatment	Not available	2013-03-20	2013-03-20	2013-03-20	2013-03-20	0	.
VIZ6990	Male	New case	NA	NA	.	NA	NA	NA	1. Rural	08. 55-64 yrs	TB	Negative	Negative	NA	Not on treatment	Not available	2013-03-21	2013-03-21	2013-03-21	2013-03-21	0	.
VIZ7000	Male	New case	NA	NA	.	NA	Yes	Other TU	1. Rural	05. 25-34 yrs	TB	Negative	Positive	Rif Resistant	Not on treatment	Not available	2013-03-22	2013-03-25	2013-03-25	2013-03-25	3	.
VIZ7002	Male	New case	NA	NA	.	NA	NA	NA	1. Rural	04. 15-24 yrs	TB	Negative	Negative	NA	Not on treatment	Not available	2013-03-23	2013-03-23	2013-03-23	2013-03-23	0	.
VIZ7003	Male	New case	NA	NA	.	NA	NA	NA	1. Rural	06. 35-44 yrs	TB	Negative	Indeterminate	NA	Not on treatment	Not available	2013-03-29	2013-03-30	2013-03-29	2013-03-29	0	.
VIZ7004	Male	New case	NA	NA	.	NA	NA	NA	1. Rural	05. 25-34 yrs	TB	Negative	Negative	NA	Not on treatment	Not available	2013-03-22	2013-03-25	2013-03-25	2013-03-25	3	.
VIZ7027	Male	New case	NA	NA	.	NA	NA	NA	1. Rural	07. 45-54 yrs	TB	Negative	Negative	NA	Not on treatment	Not available	2013-03-23	2013-03-23	2013-03-23	2013-03-23	0	.
VIZ7030	Male	New case	NA	NA	.	NA	NA	NA	1. Rural	05. 25-34 yrs	TB	Negative	Indeterminate	NA	Not on treatment	Not available	2013-03-12	2013-03-12	2013-03-12	2013-03-12	0	.
VIZ7031	Female	New case	NA	NA	.	NA	NA	NA	1. Rural	05. 25-34 yrs	TB	Negative	Negative	NA	Not on treatment	Not available	2013-03-26	2013-03-26	2013-03-26	2013-03-26	0	.
VIZ7034	Male	New case	NA	NA	.	NA	NA	NA	1. Rural	07. 45-54 yrs	TB	Negative	Negative	NA	Not on treatment	Not available	2013-03-26	2013-03-26	2013-03-26	2013-03-26	0	.
VIZ7043	Female	New case	NA	NA	.	NA	NA	NA	1. Rural	06. 35-44 yrs	TB	Negative	Negative	NA	Not on treatment	Not available	2013-03-26	2013-03-26	2013-03-26	2013-03-26	0	.
VIZ7049	Female	New case	NA	NA	.	NA	NA	NA	1. Rural	05. 25-34 yrs	TB	Negative	Negative	NA	Not on treatment	Not available	2013-03-26	2013-03-26	2013-03-26	2013-03-26	0	.
VIZ7051	Female	New case	NA	NA	.	NA	NA	NA	1. Rural	05. 25-34 yrs	TB	Negative	Negative	NA	Not on treatment	Not available	2013-03-22	2013-03-22	2013-03-22	2013-03-22	0	.
VIZ7052	Male	Previous TB	NA	NA	.	NA	NA	NA	1. Rural	07. 45-54 yrs	TB	Negative	Negative	NA	Not on treatment	Not available	2013-03-23	2013-03-23	2013-03-23	2013-03-23	0	.
VIZ7053	Male	New case	NA	NA	.	NA	NA	NA	1. Rural	08. 55-64 yrs	TB	Negative	Negative	NA	Not on treatment	Not available	2013-03-23	2013-03-23	2013-03-23	2013-03-23	0	.
VIZ7054	Female	Previous TB	NA	NA	.	NA	NA	NA	1. Rural	05. 25-34 yrs	TB	Negative	Negative	NA	Not on treatment	Not available	2013-03-23	2013-03-23	2013-03-23	2013-03-23	0	.
VIZ7055	Male	New case	NA	NA	2013-03-25	DOTS Cat. I	No	Parent TU	1. Rural	06. 35-44 yrs	TB	Negative	Positive	Rif Sensitive	On treatment	Default	2013-03-23	2013-03-23	2013-03-23	2013-03-23	0	2
VIZ7061	Male	New case	NA	NA	.	NA	NA	NA	1. Rural	09. 65-74 yrs	TB	Negative	Negative	NA	Not on treatment	Not available	2013-03-23	2013-03-23	2013-03-23	2013-03-23	0	.
VIZ7073	Male	New case	NA	NA	.	NA	No	Other TU	1. Rural	06. 35-44 yrs	TB	Negative	Positive	Rif Sensitive	Not on treatment	Not available	2013-03-23	2013-03-23	2013-03-23	2013-03-23	0	.
VIZ7074	Male	Previous TB	NA	NA	.	NA	NA	NA	1. Rural	06. 35-44 yrs	TB	Negative	Negative	NA	Not on treatment	Not available	2013-03-23	2013-03-23	2013-03-23	2013-03-23	0	.
VIZ7075	Male	New case	NA	NA	.	NA	NA	NA	1. Rural	05. 25-34 yrs	TB	Negative	Negative	NA	Not on treatment	Not available	2013-03-23	2013-03-23	2013-03-23	2013-03-23	0	.
viz7078	Male	New case	NA	NA	.	NA	NA	NA	1. Rural	05. 25-34 yrs	TB	Negative	Negative	NA	Not on treatment	Not available	2013-03-23	2013-03-23	2013-03-23	2013-03-23	0	.
VIZ7104	Female	New case	NA	NA	.	NA	NA	NA	1. Rural	07. 45-54 yrs	TB	Negative	Negative	NA	Not on treatment	Not available	2013-03-26	2013-03-26	2013-03-26	2013-03-26	0	.
VIZ7107	Male	New case	NA	NA	2013-04-10	DOTS Cat. I	No	Other TU	1. Rural	06. 35-44 yrs	TB	Negative	Positive	Rif Sensitive	On treatment	Treatment success	2013-03-28	2013-03-28	2013-03-28	2013-03-28	0	13
VIZ7108	Male	Previous TB	NA	NA	2013-04-05	DOTS Cat. II	No	Parent TU	1. Rural	07. 45-54 yrs	DR-TB	Positive	Positive	Rif Sensitive	On treatment	Not available	2013-03-28	2013-03-28	2013-03-28	2013-03-28	0	8
VIZ7115	Male	New case	NA	NA	.	NA	NA	NA	1. Rural	05. 25-34 yrs	TB	Negative	Negative	NA	Not on treatment	Not available	2013-03-25	2013-03-26	2013-03-25	2013-03-26	1	.
VIZ7116	Female	New case	NA	NA	.	NA	NA	NA	1. Rural	04. 15-24 yrs	TB	Negative	Negative	NA	Not on treatment	Not available	2013-03-25	2013-03-25	2013-02-26	2013-03-25	0	.
VIZ7122	Male	New case	NA	NA	.	NA	NA	NA	1. Rural	05. 25-34 yrs	TB	Negative	Negative	NA	Not on treatment	Not available	2013-03-28	2013-03-28	2013-03-28	2013-03-28	0	.
VIZ7124	Female	New case	NA	NA	.	NA	NA	NA	1. Rural	06. 35-44 yrs	TB	Negative	Negative	NA	Not on treatment	Not available	2013-03-28	2013-03-28	2013-03-28	2013-03-28	0	.
VIZ7133	Female	Previous TB	NA	NA	.	NA	NA	NA	1. Rural	06. 35-44 yrs	TB	Negative	Negative	NA	Not on treatment	Not available	2013-03-30	2013-03-30	2013-03-30	2013-03-30	0	.
VIZ7134	Female	New case	NA	NA	.	NA	NA	NA	1. Rural	04. 15-24 yrs	TB	Negative	Negative	NA	Not on treatment	Not available	2013-03-30	2013-03-30	2013-03-30	2013-03-30	0	.
VIZ7144	Female	Previous TB	NA	NA	2013-04-03	DOTS Cat. II	No	Parent TU	1. Rural	06. 35-44 yrs	TB	Negative	Positive	Rif Sensitive	On treatment	Treatment success	2013-03-30	2013-03-30	2013-03-30	2013-03-30	0	4
VIZ7146	Female	New case	NA	NA	.	NA	NA	NA	1. Rural	05. 25-34 yrs	TB	Negative	Negative	NA	Not on treatment	Not available	2013-04-01	2013-04-01	2013-04-01	2013-04-01	0	.
VIZ7157	Male	New case	NA	NA	.	NA	NA	NA	1. Rural	05. 25-34 yrs	TB	Negative	Negative	NA	Not on treatment	Not available	2013-03-30	2013-03-30	2013-03-30	2013-03-30	0	.
VIZ7160	Male	New case	NA	NA	2013-03-04	DOTS Cat. I	No	Parent TU	1. Rural	06. 35-44 yrs	TB	Negative	Positive	Rif Sensitive	On treatment	Treatment success	2013-02-26	2013-02-26	2013-02-26	2013-02-26	0	6
VIZ7163	Male	New case	NA	NA	.	NA	NA	NA	1. Rural	05. 25-34 yrs	TB	Negative	Negative	NA	Not on treatment	Not available	2013-02-27	2013-02-27	2013-02-27	2013-02-27	0	.
VIZ7164	Male	Previous TB	NA	NA	.	NA	NA	NA	1. Rural	09. 65-74 yrs	TB	Negative	Negative	NA	Not on treatment	Not available	2013-03-27	2013-03-27	2013-03-27	2013-03-27	0	.
VIZ7165	Female	New case	NA	NA	.	NA	No	Other TU	1. Rural	06. 35-44 yrs	TB	Negative	Positive	Rif Sensitive	Not on treatment	Not available	2013-03-22	2013-03-22	2013-03-22	2013-03-22	0	.
VIZ7166	Female	New case	NA	NA	.	NA	NA	NA	1. Rural	06. 35-44 yrs	TB	Negative	Negative	NA	Not on treatment	Not available	2013-03-22	2013-03-25	2013-03-25	2013-03-25	3	.
VIZ7167	Male	New case	NA	NA	.	NA	NA	NA	1. Rural	05. 25-34 yrs	TB	Negative	Negative	NA	Not on treatment	Not available	2013-03-22	2013-03-25	2013-03-26	2013-03-25	3	.
VIZ7169	Female	New case	NA	NA	.	NA	NA	NA	1. Rural	05. 25-34 yrs	TB	Negative	Negative	NA	Not on treatment	Not available	2013-03-22	2013-03-25	2013-03-25	2013-03-25	3	.
VIZ7170	Female	New case	NA	NA	.	NA	No	Other TU	1. Rural	06. 35-44 yrs	TB	Negative	Positive	Rif Sensitive	Not on treatment	Not available	2013-03-29	2013-03-30	2013-03-30	2013-03-30	1	.
VIZ7171	Male	New case	NA	NA	.	NA	NA	NA	1. Rural	05. 25-34 yrs	TB	Negative	Negative	NA	Not on treatment	Not available	2013-03-29	2013-03-31	2013-03-30	2013-03-31	2	.
VIZ7172	Male	New case	NA	NA	.	NA	NA	NA	1. Rural	06. 35-44 yrs	TB	Negative	Negative	NA	Not on treatment	Not available	2013-03-29	2013-03-30	2013-03-30	2013-03-30	1	.
VIZ7173	Male	New case	NA	NA	.	NA	NA	NA	1. Rural	06. 35-44 yrs	TB	Negative	Negative	NA	Not on treatment	Not available	2013-03-28	2013-03-30	2013-03-30	2013-03-30	2	.
VIZ7174	Male	New case	NA	NA	.	NA	NA	NA	1. Rural	05. 25-34 yrs	TB	Negative	Negative	NA	Not on treatment	Not available	2013-03-28	2013-03-30	2013-03-30	2013-03-30	2	.
VIZ7175	Female	New case	NA	NA	.	NA	NA	NA	1. Rural	05. 25-34 yrs	TB	Negative	Negative	NA	Not on treatment	Not available	2013-03-28	2013-03-30	2013-03-30	2013-03-30	2	.
VIZ7176	Male	New case	NA	NA	2013-04-12	DOTS Cat. I	No	Other TU	1. Rural	06. 35-44 yrs	TB	Positive	Positive	Rif Sensitive	On treatment	Treatment success	2013-04-08	2013-04-08	2013-04-09	2013-04-08	0	4
VIZ7180	Male	New case	NA	NA	.	NA	NA	NA	1. Rural	06. 35-44 yrs	TB	Negative	Negative	NA	Not on treatment	Not available	2013-04-08	2013-04-08	2013-04-08	2013-04-08	0	.
VIZ7187	Male	Previous TB	NA	S-Sensitive	2013-02-23	DOTS Cat. IV	No	Other TU	1. Rural	06. 35-44 yrs	TB	Positive	Positive	Rif Resistant	On treatment	Not available	2013-02-15	2013-02-16	2013-02-15	2013-02-16	1	7
VIZ7190	Male	New case	NA	NA	.	NA	NA	NA	1. Rural	05. 25-34 yrs	TB	Negative	Negative	NA	Not on treatment	Not available	2013-04-09	2013-04-09	2013-04-09	2013-04-09	0	.
VIZ7193	Male	New case	NA	NA	2013-04-12	DOTS Cat. I	No	Parent TU	1. Rural	06. 35-44 yrs	TB	Negative	Positive	Rif Sensitive	On treatment	Treatment success	2013-04-09	2013-04-09	2013-04-09	2013-04-09	0	3
VIZ7195	Male	Previous TB	NA	NA	.	NA	NA	NA	1. Rural	08. 55-64 yrs	TB	Negative	Negative	NA	Not on treatment	Not available	2013-04-09	2013-04-09	2013-04-09	2013-04-09	0	.
VIZ7196	Male	New case	NA	NA	.	NA	NA	NA	1. Rural	04. 15-24 yrs	TB	Negative	Negative	NA	Not on treatment	Not available	2013-04-09	2013-04-09	2013-04-09	2013-04-09	0	.
VIZ7198	Female	New case	NA	NA	.	NA	NA	NA	1. Rural	05. 25-34 yrs	TB	Negative	Negative	NA	Not on treatment	Not available	2013-04-09	2013-04-09	2013-04-09	2013-04-09	0	.
VIZ7213	Female	New case	NA	NA	.	NA	NA	NA	1. Rural	05. 25-34 yrs	TB	Negative	Negative	NA	Not on treatment	Not available	2013-03-29	2013-03-29	2013-03-29	2013-03-29	0	.
VIZ7215	Male	New case	NA	NA	.	NA	NA	NA	1. Rural	05. 25-34 yrs	TB	Negative	Negative	NA	Not on treatment	Not available	2013-03-22	2013-03-25	2013-03-25	2013-03-25	3	.
VIZ7218	Male	Previous TB	NA	NA	.	NA	NA	NA	1. Rural	08. 55-64 yrs	TB	Negative	Negative	NA	Not on treatment	Not available	2013-04-01	2013-04-01	2013-04-02	2013-04-01	0	.
VIZ7220	Female	New case	NA	NA	.	NA	NA	NA	1. Rural	04. 15-24 yrs	TB	Negative	Negative	NA	Not on treatment	Not available	2013-04-01	2013-04-01	2013-04-01	2013-04-01	0	.
VIZ7222	Female	New case	NA	NA	2013-04-08	DOTS Cat. I	No	Other TU	1. Rural	07. 45-54 yrs	TB	Negative	Positive	Rif Sensitive	On treatment	Treatment success	2013-04-01	2013-04-01	2013-04-01	2013-04-01	0	7
VIZ7225	Female	New case	NA	NA	.	NA	NA	NA	1. Rural	05. 25-34 yrs	TB	Negative	Negative	NA	Not on treatment	Not available	2013-04-02	2013-04-02	2013-04-02	2013-04-02	0	.
VIZ7228	Female	New case	NA	NA	.	NA	NA	NA	1. Rural	06. 35-44 yrs	TB	Negative	Negative	NA	Not on treatment	Not available	2013-04-02	2013-04-02	2013-04-02	2013-04-02	0	.
VIZ7230	Female	New case	NA	NA	.	NA	NA	NA	1. Rural	07. 45-54 yrs	TB	Negative	Negative	NA	Not on treatment	Not available	2013-03-02	2013-04-02	2013-04-02	2013-04-02	31	.
VIZ7232	Female	New case	NA	NA	.	NA	NA	NA	1. Rural	05. 25-34 yrs	TB	Negative	Negative	NA	Not on treatment	Not available	2013-04-02	2013-04-02	2013-04-02	2013-04-02	0	.
VIZ7233	Female	Previous TB	NA	NA	.	NA	NA	NA	1. Rural	05. 25-34 yrs	TB	Negative	Negative	NA	Not on treatment	Not available	2013-04-02	2013-04-02	2013-04-02	2013-04-02	0	.
VIZ7235	Female	New case	NA	NA	.	NA	NA	NA	1. Rural	06. 35-44 yrs	TB	Negative	Negative	NA	Not on treatment	Not available	2013-04-01	2013-04-01	2013-04-01	2013-04-01	0	.
VIZ7238	Male	New case	NA	NA	.	NA	NA	NA	1. Rural	06. 35-44 yrs	TB	Negative	Negative	NA	Not on treatment	Not available	2013-04-02	2013-04-02	2013-04-02	2013-04-02	0	.
VIZ7239	Female	Previous TB	NA	NA	.	NA	NA	NA	1. Rural	07. 45-54 yrs	TB	Negative	Negative	NA	Not on treatment	Not available	2013-04-02	2013-04-02	2013-04-02	2013-04-02	0	.
VIZ7244	Male	Previous TB	NA	NA	.	NA	NA	NA	1. Rural	07. 45-54 yrs	TB	Negative	Negative	NA	Not on treatment	Not available	2013-04-01	2013-04-01	2013-04-01	2013-04-01	0	.
VIZ7246	Male	New case	NA	NA	.	NA	NA	NA	1. Rural	06. 35-44 yrs	TB	Negative	Negative	NA	Not on treatment	Not available	2013-04-01	2013-04-01	2013-04-01	2013-04-01	0	.
VIZ7247	Female	New case	NA	NA	.	NA	NA	NA	1. Rural	06. 35-44 yrs	TB	Negative	Negative	NA	Not on treatment	Not available	2013-04-01	2013-04-01	2013-04-01	2013-04-01	0	.
VIZ7248	Male	New case	NA	NA	.	NA	NA	NA	1. Rural	05. 25-34 yrs	TB	Negative	Negative	NA	Not on treatment	Not available	2013-03-26	2013-03-28	2013-03-28	2013-03-28	2	.
VIZ7249	Male	New case	NA	NA	.	NA	NA	NA	1. Rural	06. 35-44 yrs	TB	Negative	Negative	NA	Not on treatment	Not available	2013-03-26	2013-03-28	2013-03-28	2013-03-28	2	.
VIZ7250	Female	New case	NA	NA	.	NA	No	Other TU	1. Rural	05. 25-34 yrs	TB	Negative	Positive	Rif Sensitive	Not on treatment	Not available	2013-03-26	2013-03-28	2013-03-28	2013-03-28	2	.
VIZ7251	Male	New case	NA	NA	.	NA	NA	NA	1. Rural	07. 45-54 yrs	TB	Negative	Negative	NA	Not on treatment	Not available	2013-03-25	2013-03-28	2013-03-28	2013-03-28	3	.
VIZ7252	Male	New case	NA	NA	.	NA	NA	NA	1. Rural	06. 35-44 yrs	TB	Negative	Negative	NA	Not on treatment	Not available	2013-03-26	2013-03-28	2013-03-28	2013-03-28	2	.
VIZ7253	Female	New case	NA	NA	.	NA	NA	NA	1. Rural	08. 55-64 yrs	TB	Negative	Negative	NA	Not on treatment	Not available	2013-03-26	2013-03-28	2013-03-28	2013-03-28	2	.
VIZ7254	Female	New case	NA	NA	.	NA	NA	NA	1. Rural	05. 25-34 yrs	TB	Negative	Negative	NA	Not on treatment	Not available	2013-03-26	2013-03-28	2013-03-28	2013-03-28	2	.
VIZ7255	Female	New case	NA	NA	.	NA	NA	NA	1. Rural	04. 15-24 yrs	TB	Negative	Negative	NA	Not on treatment	Not available	2013-03-26	2013-03-28	2013-03-28	2013-03-28	2	.
VIZ7258	Male	New case	NA	NA	.	NA	NA	NA	1. Rural	05. 25-34 yrs	TB	Negative	Negative	NA	Not on treatment	Not available	2013-03-29	2013-03-30	2013-03-30	2013-03-30	1	.
VIZ7259	Male	New case	NA	NA	.	NA	NA	NA	1. Rural	06. 35-44 yrs	TB	Negative	Negative	NA	Not on treatment	Not available	2013-03-29	2013-03-30	2013-03-30	2013-03-30	1	.
VIZ7260	Female	New case	NA	NA	.	NA	NA	NA	1. Rural	05. 25-34 yrs	TB	Negative	Negative	NA	Not on treatment	Not available	2013-03-29	2013-03-31	2013-03-30	2013-03-31	2	.
VIZ7261	Female	New case	NA	NA	.	NA	No	Other TU	1. Rural	06. 35-44 yrs	TB	Negative	Positive	Rif Sensitive	Not on treatment	Not available	2013-03-29	2013-03-31	2013-03-30	2013-03-31	2	.
VIZ7262	Male	New case	NA	NA	.	NA	NA	NA	1. Rural	07. 45-54 yrs	TB	Negative	Negative	NA	Not on treatment	Not available	2013-03-29	2013-03-31	2013-03-30	2013-03-31	2	.
VIZ7263	Female	New case	NA	NA	.	NA	NA	NA	1. Rural	05. 25-34 yrs	TB	Negative	Negative	NA	Not on treatment	Not available	2013-03-29	2013-03-31	2013-03-30	2013-03-31	2	.
VIZ7265	Male	New case	NA	NA	.	NA	NA	NA	1. Rural	06. 35-44 yrs	TB	Negative	Negative	NA	Not on treatment	Not available	2013-03-26	2013-03-28	2013-03-28	2013-03-28	2	.
VIZ7267	Male	New case	NA	NA	.	NA	NA	NA	1. Rural	05. 25-34 yrs	TB	Negative	Negative	NA	Not on treatment	Not available	2013-03-29	2013-03-30	2013-03-30	2013-03-30	1	.
VIZ7268	Female	New case	NA	NA	.	NA	NA	NA	1. Rural	05. 25-34 yrs	TB	Negative	Negative	NA	Not on treatment	Not available	2013-03-29	2013-03-30	2013-03-30	2013-03-30	1	.
VIZ7269	Female	New case	NA	NA	.	NA	NA	NA	1. Rural	04. 15-24 yrs	TB	Negative	Negative	NA	Not on treatment	Not available	2013-03-29	2013-03-31	2013-03-20	2013-03-31	2	.
VIZ7270	Female	New case	NA	NA	.	NA	NA	NA	1. Rural	06. 35-44 yrs	TB	Negative	Negative	NA	Not on treatment	Not available	2013-03-29	2013-03-31	2013-03-30	2013-03-31	2	.
VIZ7271	Male	New case	NA	NA	.	NA	NA	NA	1. Rural	07. 45-54 yrs	TB	Negative	Negative	NA	Not on treatment	Not available	2013-03-28	2013-03-31	2013-03-30	2013-03-31	3	.
VIZ7272	Male	New case	NA	NA	.	NA	No	Other TU	1. Rural	05. 25-34 yrs	TB	Negative	Positive	Rif Sensitive	Not on treatment	Not available	2013-03-29	2013-03-31	2013-03-30	2013-03-31	2	.
VIZ7273	Male	New case	NA	NA	.	NA	NA	NA	1. Rural	06. 35-44 yrs	TB	Negative	Negative	NA	Not on treatment	Not available	2013-03-29	2013-03-31	2013-03-30	2013-03-31	2	.
VIZ7274	Female	New case	NA	NA	.	NA	NA	NA	1. Rural	05. 25-34 yrs	TB	Negative	Negative	NA	Not on treatment	Not available	2013-03-29	2013-03-31	2013-03-30	2013-03-31	2	.
VIZ7275	Male	New case	NA	NA	.	NA	NA	NA	1. Rural	07. 45-54 yrs	TB	Negative	Negative	NA	Not on treatment	Not available	2013-03-29	2013-03-31	2013-03-30	2013-03-31	2	.
VIZ7279	Female	New case	NA	NA	.	NA	NA	NA	1. Rural	06. 35-44 yrs	TB	Negative	Negative	NA	Not on treatment	Not available	2013-04-06	2013-04-06	2013-04-06	2013-04-06	0	.
VIZ7280	Female	New case	NA	NA	.	NA	NA	NA	1. Rural	06. 35-44 yrs	TB	Negative	Negative	NA	Not on treatment	Not available	2013-04-06	2013-04-06	2013-04-06	2013-04-06	0	.
VIZ7288	Male	New case	NA	NA	.	NA	NA	NA	1. Rural	06. 35-44 yrs	TB	Negative	Negative	NA	Not on treatment	Not available	2013-04-06	2013-04-06	2013-04-06	2013-04-06	0	.
VIZ7292	Male	New case	NA	NA	2013-04-08	DOTS Cat. I	No	Other TU	1. Rural	05. 25-34 yrs	TB	Negative	Positive	Rif Sensitive	On treatment	Treatment success	2013-04-05	2013-04-05	2013-04-05	2013-04-05	0	3
VIZ732	Male	Previous TB	NA	NA		DOTS Cat. II	No	Other TU	1. Rural	05. 25-34 yrs	TB	Positive	Positive	Rif Sensitive	On treatment		2013-08-28	2013-08-28	2013-08-28	2013-08-28	0
VIZ7321	Female	New case	NA	NA	.	NA	NA	NA	1. Rural	05. 25-34 yrs	TB	Negative	Negative	NA	Not on treatment	Not available	2013-04-05	2013-04-05	2013-04-05	2013-04-05	0	.
VIZ7344	Female	New case	NA	NA	2013-04-12	DOTS Cat. I	No	Other TU	1. Rural	08. 55-64 yrs	TB	Positive	Positive	Rif Sensitive	On treatment	Death	2013-04-09	2013-04-09	2013-04-10	2013-04-09	0	3
VIZ7346	Female	New case	NA	NA	.	NA	NA	NA	1. Rural	06. 35-44 yrs	TB	Negative	Negative	NA	Not on treatment	Not available	2013-04-09	2013-04-09	2013-04-09	2013-04-09	0	.
VIZ7361	Male	New case	NA	NA	2013-04-17	DOTS Cat. I	No	Parent TU	1. Rural	07. 45-54 yrs	TB	Negative	Positive	Rif Sensitive	On treatment	Death	2013-04-10	2013-04-10	2013-04-10	2013-04-10	0	7
VIZ7364	Male	Previous TB	NA	NA	2013-04-12	DOTS Cat. II	No	Other TU	1. Rural	08. 55-64 yrs	TB	Positive	Positive	Rif Sensitive	On treatment	Not available	2013-04-10	2013-04-10	2013-04-10	2013-04-10	0	2
VIZ7373	Female	New case	NA	NA	.	NA	NA	NA	1. Rural	07. 45-54 yrs	TB	Negative	Negative	NA	Not on treatment	Not available	2013-04-05	2013-04-12	2013-04-12	2013-04-12	7	.
VIZ7374	Female	New case	NA	NA	.	NA	NA	NA	1. Rural	06. 35-44 yrs	TB	Negative	Negative	NA	Not on treatment	Not available	2013-04-08	2013-04-12	2013-04-12	2013-04-12	4	.
VIZ7375	Female	New case	NA	NA	.	NA	No	Other TU	1. Rural	06. 35-44 yrs	TB	Negative	Positive	Rif Sensitive	Not on treatment	Not available	2013-04-10	2013-04-12	2013-04-12	2013-04-12	2	.
VIZ7376	Female	New case	NA	NA	.	NA	NA	NA	1. Rural	09. 65-74 yrs	TB	Negative	Negative	NA	Not on treatment	Not available	2013-04-10	2013-04-12	2013-04-12	2013-04-12	2	.
VIZ7377	Male	New case	NA	NA	.	NA	NA	NA	1. Rural	05. 25-34 yrs	TB	Negative	Negative	NA	Not on treatment	Not available	2013-04-10	2013-04-12	2013-04-12	2013-04-12	2	.
VIZ7384	Female	New case	NA	NA	.	NA	NA	NA	1. Rural	06. 35-44 yrs	TB	Negative	Negative	NA	Not on treatment	Not available	2013-04-15	2013-04-16	2013-04-15	2013-04-16	1	.
VIZ7393	Female	New case	NA	NA	.	NA	NA	NA	1. Rural	05. 25-34 yrs	TB	Negative	Negative	NA	Not on treatment	Not available	2013-04-16	2013-04-16	2013-04-16	2013-04-16	0	.
VIZ7394	Male	New case	NA	NA	.	NA	NA	NA	1. Rural	06. 35-44 yrs	TB	Negative	Negative	NA	Not on treatment	Not available	2013-04-16	2013-04-16	2013-04-16	2013-04-16	0	.
VIZ7395	Female	New case	NA	NA	.	NA	NA	NA	1. Rural	04. 15-24 yrs	TB	Negative	Negative	NA	Not on treatment	Not available	2013-04-16	2013-04-16	2013-04-16	2013-04-16	0	.
VIZ7402	Male	New case	NA	NA	.	NA	NA	NA	1. Rural	06. 35-44 yrs	TB	Negative	Negative	NA	Not on treatment	Not available	2013-04-02	2013-04-02	2013-04-02	2013-04-02	0	.
VIZ7405	Female	New case	NA	NA	.	NA	NA	NA	1. Rural	05. 25-34 yrs	TB	Negative	Negative	NA	Not on treatment	Not available	2013-04-01	2013-04-03	2013-04-03	2013-04-03	2	.
VIZ7407	Female	New case	NA	NA	.	NA	NA	NA	1. Rural	05. 25-34 yrs	TB	Negative	Negative	NA	Not on treatment	Not available	2013-04-01	2013-04-03	2013-04-03	2013-04-03	2	.
VIZ7408	Male	New case	NA	NA	.	NA	NA	NA	1. Rural	08. 55-64 yrs	TB	Negative	Negative	NA	Not on treatment	Not available	2013-04-01	2013-04-03	2013-04-03	2013-04-03	2	.
VIZ7409	Male	New case	NA	NA	.	NA	NA	NA	1. Rural	05. 25-34 yrs	TB	Negative	Negative	NA	Not on treatment	Not available	2013-04-01	2013-04-03	2013-04-03	2013-04-03	2	.
VIZ7410	Male	New case	NA	NA	.	NA	NA	NA	1. Rural	05. 25-34 yrs	TB	Negative	Negative	NA	Not on treatment	Not available	2013-04-02	2013-04-03	2013-04-03	2013-04-03	1	.
VIZ7411	Male	New case	NA	NA	.	NA	NA	NA	1. Rural	06. 35-44 yrs	TB	Negative	Negative	NA	Not on treatment	Not available	2013-04-02	2013-04-03	2013-04-03	2013-04-03	1	.
VIZ7412	Female	New case	NA	NA	.	NA	NA	NA	1. Rural	04. 15-24 yrs	TB	Negative	Negative	NA	Not on treatment	Not available	2013-04-02	2013-04-03	2013-04-03	2013-04-03	1	.
VIZ7413	Male	New case	NA	NA	.	NA	NA	NA	1. Rural	06. 35-44 yrs	TB	Negative	Negative	NA	Not on treatment	Not available	2013-04-02	2013-04-03	2013-04-03	2013-04-03	1	.
VIZ7414	Female	New case	NA	NA	.	NA	No	Other TU	1. Rural	05. 25-34 yrs	TB	Positive	Positive	Rif Sensitive	Not on treatment	Not available	2013-04-02	2013-04-03	2013-04-03	2013-04-03	1	.
VIZ7415	Male	New case	NA	NA	.	NA	NA	NA	1. Rural	07. 45-54 yrs	TB	Negative	Negative	NA	Not on treatment	Not available	2013-04-02	2013-04-03	2013-04-03	2013-04-03	1	.
VIZ7416	Female	New case	NA	NA	.	NA	No	Other TU	1. Rural	04. 15-24 yrs	TB	Negative	Positive	Rif Sensitive	Not on treatment	Not available	2013-04-02	2013-04-03	2013-04-03	2013-04-03	1	.
VIZ7417	Female	New case	NA	NA	.	NA	NA	NA	1. Rural	06. 35-44 yrs	TB	Negative	Negative	NA	Not on treatment	Not available	2013-04-02	2013-04-03	2013-04-03	2013-04-03	1	.
VIZ7418	Female	New case	NA	NA	.	NA	No	Other TU	1. Rural	05. 25-34 yrs	TB	Negative	Positive	Rif Sensitive	Not on treatment	Not available	2013-04-02	2013-04-03	2013-04-03	2013-04-03	1	.
VIZ7419	Male	New case	NA	NA	.	NA	NA	NA	1. Rural	05. 25-34 yrs	TB	Negative	Negative	NA	Not on treatment	Not available	2013-04-02	2013-04-02	2013-04-02	2013-04-02	0	.
VIZ7420	Male	New case	NA	NA	.	NA	NA	NA	1. Rural	09. 65-74 yrs	TB	Negative	Negative	NA	Not on treatment	Not available	2013-04-02	2013-04-03	2013-04-03	2013-04-03	1	.
VIZ7422	Female	New case	NA	NA	.	NA	NA	NA	1. Rural	06. 35-44 yrs	TB	Negative	Negative	NA	Not on treatment	Not available	2013-04-03	2013-04-06	2013-04-06	2013-04-06	3	.
VIZ7427	Male	New case	NA	NA	2013-04-19	DOTS Cat. I	No	Parent TU	1. Rural	04. 15-24 yrs	TB	Negative	Positive	Rif Sensitive	On treatment	Treatment success	2013-04-15	2013-04-15	2013-04-15	2013-04-15	0	4
VIZ7435	Male	New case	NA	NA	.	NA	NA	NA	1. Rural	06. 35-44 yrs	TB	Negative	Negative	NA	Not on treatment	Not available	2013-04-15	2013-04-15	2013-04-15	2013-04-15	0	.
VIZ7439	Male	New case	NA	NA	.	NA	NA	NA	1. Rural	08. 55-64 yrs	TB	Negative	Negative	NA	Not on treatment	Not available	2013-04-15	2013-04-15	2013-04-15	2013-04-15	0	.
VIZ7443	Male	New case	NA	NA	.	NA	NA	NA	1. Rural	06. 35-44 yrs	TB	Negative	Negative	NA	Not on treatment	Not available	2013-04-15	2013-04-15	2013-04-15	2013-04-15	0	.
VIZ7447	Male	Previous TB	NA	NA	.	NA	NA	NA	1. Rural	06. 35-44 yrs	TB	Negative	Negative	NA	Not on treatment	Not available	2013-04-13	2013-04-13	2013-04-13	2013-04-13	0	.
VIZ7449	Male	New case	NA	NA	.	NA	NA	NA	1. Rural	07. 45-54 yrs	TB	Negative	Negative	NA	Not on treatment	Not available	2013-04-15	2013-04-15	2013-04-15	2013-04-15	0	.
VIZ7454	Female	New case	NA	NA	2013-04-22	DOTS Cat. I	No	Other TU	1. Rural	06. 35-44 yrs	TB	Positive	Positive	Rif Sensitive	On treatment	Treatment success	2013-04-15	2013-04-16	2013-04-15	2013-04-16	1	6
VIZ7457	Female	New case	NA	NA	.	NA	NA	NA	1. Rural	06. 35-44 yrs	TB	Negative	Negative	NA	Not on treatment	Not available	2013-04-15	2013-04-15	2013-04-15	2013-04-15	0	.
VIZ7462	Male	New case	NA	NA	.	NA	NA	NA	1. Rural	04. 15-24 yrs	TB	Negative	Negative	NA	Not on treatment	Not available	2013-04-16	2013-04-16	2013-04-16	2013-04-16	0	.
VIZ7496	Female	New case	NA	NA	.	NA	NA	NA	1. Rural	05. 25-34 yrs	TB	Negative	Negative	NA	Not on treatment	Not available	2013-04-15	2013-04-15	2013-04-15	2013-04-15	0	.
VIZ7510	Male	New case	NA	NA	.	NA	NA	NA	1. Rural	07. 45-54 yrs	TB	Negative	Negative	NA	Not on treatment	Not available	2013-04-17	2013-04-17	2013-04-17	2013-04-17	0	.
VIZ7511	Female	New case	NA	NA	.	NA	NA	NA	1. Rural	08. 55-64 yrs	TB	Negative	Negative	NA	Not on treatment	Not available	2013-04-17	2013-04-17	2013-04-17	2013-04-17	0	.
VIZ7513	Male	New case	NA	NA	.	NA	NA	NA	1. Rural	06. 35-44 yrs	TB	Negative	Negative	NA	Not on treatment	Not available	2013-04-17	2013-04-17	2013-04-17	2013-04-17	0	.
VIZ7515	Male	New case	NA	NA	.	NA	NA	NA	1. Rural	05. 25-34 yrs	TB	Negative	Negative	NA	Not on treatment	Not available	2013-04-17	2013-04-18	2013-04-17	2013-04-18	1	.
VIZ7517	Male	New case	NA	NA	.	NA	NA	NA	1. Rural	06. 35-44 yrs	TB	Negative	Negative	NA	Not on treatment	Not available	2013-04-17	2013-04-17	2013-04-17	2013-04-17	0	.
VIZ7519	Female	New case	NA	NA	.	NA	NA	NA	1. Rural	06. 35-44 yrs	TB	Negative	Negative	NA	Not on treatment	Not available	2013-04-17	2013-04-18	2013-04-17	2013-04-18	1	.
VIZ7520	Male	New case	NA	NA	.	NA	NA	NA	1. Rural	06. 35-44 yrs	TB	Negative	Negative	NA	Not on treatment	Not available	2013-04-17	2013-04-17	2013-04-17	2013-04-17	0	.
VIZ7532	Female	New case	NA	NA	.	NA	NA	NA	1. Rural	06. 35-44 yrs	TB	Negative	Negative	NA	Not on treatment	Not available	2013-04-17	2013-04-19	2013-04-18	2013-04-19	2	.
VIZ7539	Female	New case	NA	NA	.	NA	NA	NA	1. Rural	04. 15-24 yrs	TB	Negative	Negative	NA	Not on treatment	Not available	2013-04-18	2013-04-18	2013-04-18	2013-04-18	0	.
VIZ7541	Male	New case	NA	NA	.	NA	NA	NA	1. Rural	05. 25-34 yrs	TB	Negative	Negative	NA	Not on treatment	Not available	2013-04-18	2013-04-18	2013-04-18	2013-04-18	0	.
VIZ7543	Male	New case	NA	NA	.	NA	NA	NA	1. Rural	05. 25-34 yrs	TB	Negative	Negative	NA	Not on treatment	Not available	2013-04-18	2013-04-18	2013-04-18	2013-04-18	0	.
VIZ7551	Female	New case	NA	NA	.	NA	NA	NA	1. Rural	06. 35-44 yrs	TB	Negative	Negative	NA	Not on treatment	Not available	2013-04-18	2013-04-18	2013-04-18	2013-04-18	0	.
VIZ7552	Female	New case	NA	NA	.	NA	NA	NA	1. Rural	05. 25-34 yrs	TB	Negative	Negative	NA	Not on treatment	Not available	2013-04-18	2013-04-18	2013-04-18	2013-04-18	0	.
VIZ7558	Male	New case	NA	NA	.	NA	NA	NA	1. Rural	06. 35-44 yrs	TB	Negative	Negative	NA	Not on treatment	Not available	2013-04-17	2013-04-20	2013-04-17	2013-04-20	3	.
VIZ7559	Female	New case	NA	NA	.	NA	NA	NA	1. Rural	06. 35-44 yrs	TB	Negative	Negative	NA	Not on treatment	Not available	2013-04-17	2013-04-19	2013-04-17	2013-04-19	2	.
VIZ7560	Male	New case	NA	NA	.	NA	NA	NA	1. Rural	06. 35-44 yrs	TB	Negative	Negative	NA	Not on treatment	Not available	2013-04-17	2013-04-19	2013-04-17	2013-04-19	2	.
VIZ7561	Female	Previous TB	NA	NA	.	NA	NA	NA	1. Rural	06. 35-44 yrs	TB	Negative	Negative	NA	Not on treatment	Not available	2013-04-17	2013-04-19	2013-04-17	2013-04-19	2	.
VIZ7562	Female	New case	NA	NA	.	NA	NA	NA	1. Rural	09. 65-74 yrs	TB	Negative	Negative	NA	Not on treatment	Not available	2012-04-17	2013-04-19	2013-04-17	2013-04-19	367	.
VIZ7564	Male	New case	NA	NA	.	NA	NA	NA	1. Rural	06. 35-44 yrs	TB	Negative	Negative	NA	Not on treatment	Not available	2013-04-24	2013-04-24	2013-04-24	2013-04-24	0	.
VIZ7565	Male	New case	NA	NA	.	NA	NA	NA	1. Rural	07. 45-54 yrs	TB	Negative	Negative	NA	Not on treatment	Not available	2013-04-24	2013-04-24	2013-04-24	2013-04-24	0	.
VIZ7572	Male	New case	NA	NA	2013-04-23	DOTS Cat. I	No	Parent TU	1. Rural	06. 35-44 yrs	TB	Negative	Positive	Rif Sensitive	On treatment	Treatment success	2013-04-20	2013-04-20	2013-04-20	2013-04-20	0	3
VIZ7575	Female	New case	NA	NA	.	NA	NA	NA	1. Rural	07. 45-54 yrs	TB	Negative	Negative	NA	Not on treatment	Not available	2013-04-20	2013-04-20	2013-04-20	2013-04-20	0	.
VIZ7589	Male	Previous TB	NA	NA	.	NA	NA	NA	1. Rural	08. 55-64 yrs	TB	Negative	Negative	NA	Not on treatment	Not available	2013-04-22	2013-04-22	2013-04-22	2013-04-22	0	.
VIZ7592	Female	New case	NA	NA	.	NA	NA	NA	1. Rural	04. 15-24 yrs	TB	Negative	Negative	NA	Not on treatment	Not available	2013-04-22	2013-04-22	2013-04-22	2013-04-22	0	.
VIZ7593	Male	New case	NA	NA	.	NA	NA	NA	1. Rural	05. 25-34 yrs	TB	Negative	Negative	NA	Not on treatment	Not available	2013-04-22	2013-04-22	2013-04-22	2013-04-22	0	.
VIZ7594	Male	Previous TB	NA	NA	.	NA	NA	NA	1. Rural	07. 45-54 yrs	TB	Negative	Negative	NA	Not on treatment	Not available	2013-04-19	2013-04-24	2013-04-24	2013-04-24	5	.
VIZ7595	Female	New case	NA	NA	.	NA	NA	NA	1. Rural	06. 35-44 yrs	TB	Negative	Negative	NA	Not on treatment	Not available	2013-04-19	2013-04-24	2013-04-24	2013-04-24	5	.
VIZ7596	Male	New case	NA	NA	.	NA	NA	NA	1. Rural	06. 35-44 yrs	TB	Negative	Negative	NA	Not on treatment	Not available	2013-04-19	2013-04-24	2013-04-24	2013-04-24	5	.
VIZ7604	Male	New case	NA	NA	.	NA	NA	NA	1. Rural	06. 35-44 yrs	TB	Negative	Negative	NA	Not on treatment	Not available	2013-04-22	2013-04-25	2013-04-25	2013-04-25	3	.
VIZ7605	Female	New case	NA	NA	.	NA	NA	NA	1. Rural	05. 25-34 yrs	TB	Negative	Negative	NA	Not on treatment	Not available	2013-04-22	2013-04-25	2013-04-25	2013-04-25	3	.
VIZ7607	Male	Previous TB	NA	NA		DOTS Cat. II	No	Other TU	1. Rural	06. 35-44 yrs	TB	Positive	Positive	Rif Sensitive	On treatment	Not available	2013-04-24	2013-04-26	2013-04-26	2013-04-26	2
VIZ7608	Male	New case	NA	NA	.	NA	NA	NA	1. Rural	07. 45-54 yrs	TB	Negative	Negative	NA	Not on treatment	Not available	2013-04-24	2013-04-26	2013-04-26	2013-04-26	2	.
VIZ7609	Female	Previous TB	NA	NA	.	NA	NA	NA	1. Rural	07. 45-54 yrs	TB	Negative	Negative	NA	Not on treatment	Not available	2013-04-24	2013-04-26	2013-04-26	2013-04-26	2	.
VIZ7610	Male	New case	NA	NA		DOTS Cat. I	No	Other TU	1. Rural	06. 35-44 yrs	TB	Positive	Positive	Rif Sensitive	On treatment		2013-04-24	2013-04-26	2013-04-26	2013-04-26	2
VIZ7611	Male	Previous TB	NA	NA	.	NA	NA	NA	1. Rural	05. 25-34 yrs	TB	Negative	Negative	NA	Not on treatment	Not available	2013-04-24	2013-04-26	2013-04-26	2013-04-26	2	.
VIZ7612	Male	Previous TB	NA	NA	.	NA	NA	NA	1. Rural	06. 35-44 yrs	TB	Negative	Negative	NA	Not on treatment	Not available	2013-04-24	2013-04-26	2013-04-26	2013-04-26	2	.
VIZ7613	Male	Previous TB	NA	NA	.	NA	Yes	Other TU	1. Rural	07. 45-54 yrs	TB	Positive	Positive	Rif Sensitive	Not on treatment	Not available	2013-04-24	2013-04-26	2013-04-26	2013-04-26	2	.
VIZ7614	Male	Previous TB	NA	NA	.	NA	NA	NA	1. Rural	04. 15-24 yrs	TB	Negative	Negative	NA	Not on treatment	Not available	2013-04-24	2013-04-26	2013-04-26	2013-04-26	2	.
VIZ7623	Male	New case	NA	NA	.	NA	No	Other TU	1. Rural	07. 45-54 yrs	TB	Positive	Positive	Rif Sensitive	Not on treatment	Not available	2013-04-17	2013-04-17	2013-04-17	2013-04-17	0	.
VIZ7628	Male	Previous TB	NA	NA	.	NA	No	Other TU	1. Rural	06. 35-44 yrs	TB	Positive	Positive	Rif Sensitive	Not on treatment	Not available	2013-04-17	2013-04-20	2013-04-20	2013-04-20	3	.
VIZ7632	Male	New case	NA	NA	.	NA	NA	NA	1. Rural	05. 25-34 yrs	TB	Negative	Negative	NA	Not on treatment	Not available	2013-04-26	2013-04-26	2013-04-26	2013-04-26	0	.
VIZ7649	Female	New case	NA	NA	.	NA	NA	NA	1. Rural	03. 10-14 yrs	TB	Negative	Negative	NA	Not on treatment	Not available	2013-04-25	2013-04-25	2013-04-25	2013-04-25	0	.
VIZ7651	Female	New case	NA	NA	.	NA	NA	NA	1. Rural	03. 10-14 yrs	TB	Negative	Negative	NA	Not on treatment	Not available	2013-04-25	2013-04-25	2013-04-25	2013-04-25	0	.
VIZ7652	Male	New case	NA	NA	.	NA	NA	NA	1. Rural	06. 35-44 yrs	TB	Negative	Negative	NA	Not on treatment	Not available	2013-04-25	2013-04-25	2013-04-25	2013-04-25	0	.
VIZ7653	Male	Previous TB	NA	NA	.	NA	NA	NA	1. Rural	06. 35-44 yrs	TB	Negative	Negative	NA	Not on treatment	Not available	2013-04-25	2013-04-25	2013-04-25	2013-04-25	0	.
VIZ7654	Female	New case	NA	NA	.	NA	NA	NA	1. Rural	07. 45-54 yrs	TB	Negative	Negative	NA	Not on treatment	Not available	2013-04-25	2013-04-25	2013-04-25	2013-04-25	0	.
VIZ7655	Female	New case	NA	NA	.	NA	NA	NA	1. Rural	04. 15-24 yrs	TB	Negative	Negative	NA	Not on treatment	Not available	2013-04-25	2013-04-25	2013-04-25	2013-04-25	0	.
VIZ7659	Male	Previous TB	NA	NA	.	NA	NA	NA	1. Rural	06. 35-44 yrs	TB	Negative	Negative	NA	Not on treatment	Not available	2013-04-27	2013-04-27	2013-04-27	2013-04-27	0	.
VIZ7661	Male	New case	NA	NA	.	NA	NA	NA	1. Rural	05. 25-34 yrs	TB	Negative	Negative	NA	Not on treatment	Not available	2013-04-25	2013-04-25	2013-04-25	2013-04-25	0	.
VIZ7663	Male	Previous TB	NA	NA	.	NA	NA	NA	1. Rural	04. 15-24 yrs	TB	Negative	Negative	NA	Not on treatment	Not available	2013-04-24	2013-04-26	2013-04-26	2013-04-26	2	.
VIZ7688	Male	New case	NA	NA	.	NA	No	Other TU	1. Rural	06. 35-44 yrs	TB	Positive	Positive	Rif Sensitive	Not on treatment	Not available	2013-04-26	2013-04-26	2013-04-27	2013-04-26	0	.
VIZ7706	Male	New case	NA	NA	.	NA	NA	NA	1. Rural	07. 45-54 yrs	TB	Negative	Negative	NA	Not on treatment	Not available	2013-04-25	2013-04-27	2013-04-27	2013-04-27	2	.
VIZ7708	Male	Previous TB	NA	NA	.	NA	NA	NA	1. Rural	08. 55-64 yrs	TB	Negative	Negative	NA	Not on treatment	Not available	2013-04-25	2013-04-27	2013-04-27	2013-04-27	2	.
VIZ7709	Male	Previous TB	NA	NA	.	NA	NA	NA	1. Rural	06. 35-44 yrs	TB	Negative	Negative	NA	Not on treatment	Not available	2013-04-25	2013-04-27	2013-04-27	2013-04-27	2	.
VIZ7710	Female	New case	NA	NA	.	NA	NA	NA	1. Rural	07. 45-54 yrs	TB	Negative	Negative	NA	Not on treatment	Not available	2013-04-25	2013-04-27	2013-04-27	2013-04-27	2	.
VIZ7711	Male	New case	NA	NA	.	NA	NA	NA	1. Rural	07. 45-54 yrs	TB	Negative	Negative	NA	Not on treatment	Not available	2013-04-25	2013-04-27	2013-04-27	2013-04-27	2	.
VIZ7712	Female	Previous TB	NA	NA	2013-05-22	DOTS Cat. II	No	Other TU	1. Rural	05. 25-34 yrs	TB	Negative	Positive	Rif Sensitive	On treatment	Not available	2013-04-25	2013-04-27	2013-04-27	2013-04-27	2	25
VIZ7715	Male	Previous TB	NA	NA	.	NA	No	Parent TU	1. Rural	05. 25-34 yrs	TB	Negative	Positive	Rif Sensitive	Not on treatment	Not available	2013-04-29	2013-04-29	2012-04-29	2013-04-29	0	.
VIZ7718	Female	New case	NA	NA	.	NA	NA	NA	1. Rural	08. 55-64 yrs	TB	Negative	Negative	NA	Not on treatment	Not available	2013-04-29	2013-04-29	2013-04-29	2013-04-29	0	.
VIZ7721	Female	Previous TB	NA	NA	.	NA	NA	NA	1. Rural	05. 25-34 yrs	TB	Negative	Negative	NA	Not on treatment	Not available	2013-04-29	2013-04-29	2013-04-29	2013-04-29	0	.
VIZ7728	Female	New case	NA	NA	.	NA	NA	NA	1. Rural	05. 25-34 yrs	TB	Negative	Negative	NA	Not on treatment	Not available	2013-04-27	2013-04-27	2013-04-27	2013-04-27	0	.
VIZ7730	Male	New case	NA	NA	.	NA	NA	NA	1. Rural	06. 35-44 yrs	TB	Negative	Negative	NA	Not on treatment	Not available	2013-04-27	2013-04-27	2013-04-27	2013-04-27	0	.
VIZ7731	Male	New case	NA	NA	.	NA	NA	NA	1. Rural	03. 10-14 yrs	TB	Negative	Negative	NA	Not on treatment	Not available	2013-04-27	2013-04-27	2013-04-27	2013-04-27	0	.
VIZ7732	Female	New case	NA	NA	.	NA	No	Other TU	1. Rural	07. 45-54 yrs	TB	Negative	Negative	NA	Not on treatment	Not available	2013-04-27	2013-04-27	2013-04-27	2013-04-27	0	.
VIZ7733	Female	New case	NA	NA	.	NA	NA	NA	1. Rural	05. 25-34 yrs	TB	Negative	Negative	NA	Not on treatment	Not available	2013-04-29	2013-04-29	2013-04-29	2013-04-29	0	.
VIZ7738	Male	New case	NA	NA	.	NA	NA	NA	1. Rural	07. 45-54 yrs	TB	Negative	Negative	NA	Not on treatment	Not available	2013-04-29	2013-04-29	2013-04-29	2013-04-29	0	.
VIZ7749	Female	New case	NA	NA	.	NA	NA	NA	1. Rural	07. 45-54 yrs	TB	Negative	Negative	NA	Not on treatment	Not available	2013-05-01	2013-05-01	2013-05-01	2013-05-01	0	.
VIZ7755	Female	New case	NA	NA	.	NA	NA	NA	1. Rural	08. 55-64 yrs	TB	Negative	Negative	NA	Not on treatment	Not available	2013-04-30	2013-04-30	2013-04-30	2013-04-30	0	.
VIZ7756	Female	New case	NA	NA	.	NA	NA	NA	1. Rural	04. 15-24 yrs	TB	Negative	Negative	NA	Not on treatment	Not available	2013-04-30	2013-04-30	2013-04-30	2013-04-30	0	.
VIZ7767	Female	Previous TB	NA	NA	.	NA	NA	NA	1. Rural	06. 35-44 yrs	TB	Negative	Negative	NA	Not on treatment	Not available	2013-04-30	2013-04-30	2013-04-30	2013-04-30	0	.
VIZ7768	Male	New case	NA	NA	.	NA	NA	NA	1. Rural	05. 25-34 yrs	TB	Negative	Negative	NA	Not on treatment	Not available	2013-04-30	2013-04-30	2013-04-30	2013-04-30	0	.
VIZ7769	Male	Previous TB	NA	NA	.	NA	NA	NA	1. Rural	07. 45-54 yrs	TB	Negative	Negative	NA	Not on treatment	Not available	2013-04-30	2013-04-30	2013-04-30	2013-04-30	0	.
VIZ7771	Male	New case	NA	NA	.	NA	NA	NA	1. Rural	02. 5-9 yrs	TB	Negative	Negative	NA	Not on treatment	Not available	2013-04-30	2013-04-30	2013-04-30	2013-04-30	0	.
VIZ7772	Female	New case	NA	NA		DOTS Cat. I	No	Other TU	1. Rural	04. 15-24 yrs	TB	Positive	Positive	Rif Sensitive	On treatment		2013-05-01	2013-05-01	2013-05-01	2013-05-01	0
VIZ7775	Male	New case	NA	NA	.	NA	NA	NA	1. Rural	06. 35-44 yrs	TB	Negative	Negative	NA	Not on treatment	Not available	2013-05-01	2013-05-01	2013-05-01	2013-05-01	0	.
VIZ7781	Male	New case	NA	NA	2013-05-08	DOTS Cat. I	No	Other TU	1. Rural	06. 35-44 yrs	TB	Negative	Positive	Rif Sensitive	On treatment	Treatment success	2013-05-06	2013-05-06	2013-05-06	2013-05-06	0	2
VIZ7786	Male	New case	NA	NA	.	NA	NA	NA	1. Rural	07. 45-54 yrs	TB	Negative	Negative	NA	Not on treatment	Not available	2013-05-01	2013-05-04	2013-05-04	2013-05-04	3	.
VIZ7787	Female	Previous TB	NA	NA	.	NA	NA	NA	1. Rural	06. 35-44 yrs	TB	Negative	Negative	NA	Not on treatment	Not available	2013-05-01	2013-05-06	2013-05-05	2013-05-06	5	.
VIZ7788	Female	Previous TB	NA	NA	.	NA	NA	NA	1. Rural	03. 10-14 yrs	TB	Negative	Negative	NA	Not on treatment	Not available	2013-05-01	2013-05-04	2013-05-04	2013-05-04	3	.
VIZ7789	Male	Previous TB	NA	NA	.	NA	NA	NA	1. Rural	08. 55-64 yrs	TB	Negative	Negative	NA	Not on treatment	Not available	2013-05-07	2013-05-07	2013-05-07	2013-05-07	0	.
VIZ7790	Female	New case	NA	NA	.	NA	NA	NA	1. Rural	05. 25-34 yrs	TB	Negative	Negative	NA	Not on treatment	Not available	2013-04-29	2013-05-03	2013-05-03	2013-05-03	4	.
VIZ7791	Female	New case	NA	NA	.	NA	NA	NA	1. Rural	06. 35-44 yrs	TB	Negative	Negative	NA	Not on treatment	Not available	2013-04-29	2013-05-03	2013-05-03	2013-05-03	4	.
VIZ7792	Male	New case	NA	NA	.	NA	NA	NA	1. Rural	07. 45-54 yrs	TB	Negative	Negative	NA	Not on treatment	Not available	2013-04-29	2013-05-03	2013-05-03	2013-05-03	4	.
VIZ7793	Male	Previous TB	NA	NA	.	NA	No	Other TU	1. Rural	06. 35-44 yrs	TB	Positive	Positive	Rif Sensitive	Not on treatment	Not available	2013-05-02	2013-05-02	2013-05-03	2013-05-02	0	.
VIZ7794	Female	New case	NA	NA	.	NA	NA	NA	1. Rural	05. 25-34 yrs	TB	Negative	Negative	NA	Not on treatment	Not available	2013-05-02	2013-05-02	2013-05-02	2013-05-02	0	.
VIZ7805	Male	New case	NA	NA	.	NA	NA	NA	1. Rural	05. 25-34 yrs	TB	Negative	Negative	NA	Not on treatment	Not available	2013-05-02	2013-05-02	2013-05-02	2013-05-02	0	.
VIZ7808	Male	Previous TB	NA	NA	.	NA	NA	NA	1. Rural	05. 25-34 yrs	TB	Negative	Negative	NA	Not on treatment	Not available	2013-05-02	2013-05-02	2013-05-02	2013-05-02	0	.
VIZ7810	Female	New case	NA	NA	.	NA	NA	NA	1. Rural	05. 25-34 yrs	TB	Negative	Negative	NA	Not on treatment	Not available	2013-05-02	2013-05-02	2013-05-02	2013-05-02	0	.
VIZ7813	Male	Previous TB	NA	NA		DOTS Cat. II	No	Other TU	1. Rural	06. 35-44 yrs	TB	Positive	Positive	Rif Sensitive	On treatment		2013-05-03	2013-05-03	2013-05-03	2013-05-03	0
VIZ7817	Male	New case	NA	NA	.	NA	NA	NA	1. Rural	06. 35-44 yrs	TB	Negative	Negative	NA	Not on treatment	Not available	2013-05-03	2013-05-03	2013-05-03	2013-05-03	0	.
VIZ7825	Male	Previous TB	NA	NA	.	NA	NA	NA	1. Rural	06. 35-44 yrs	TB	Negative	Negative	NA	Not on treatment	Not available	2013-05-09	2013-05-09	2013-05-09	2013-05-09	0	.
VIZ7841	Male	New case	NA	NA	2013-05-13	DOTS Cat. I	No	Other TU	1. Rural	05. 25-34 yrs	TB	Negative	Positive	Rif Sensitive	On treatment	Treatment success	2013-05-08	2013-05-09	2013-05-08	2013-05-09	1	4
VIZ7842	Male	New case	NA	NA	.	NA	NA	NA	1. Rural	04. 15-24 yrs	TB	Negative	Negative	NA	Not on treatment	Not available	2013-05-08	2013-05-09	2013-05-08	2013-05-09	1	.
VIZ7843	Male	Previous TB	NA	NA	.	NA	NA	NA	1. Rural	08. 55-64 yrs	TB	Negative	Negative	NA	Not on treatment	Not available	2013-05-08	2013-05-09	2013-05-08	2013-05-09	1	.
VIZ7849	Male	Previous TB	NA	NA	.	NA	NA	NA	1. Rural	04. 15-24 yrs	TB	Negative	Negative	NA	Not on treatment	Not available	2013-05-09	2013-05-10	2013-05-09	2013-05-10	1	.
VIZ7859	Male	New case	NA	NA	.	NA	NA	NA	1. Rural	07. 45-54 yrs	TB	Negative	Negative	NA	Not on treatment	Not available	2013-05-10	2013-05-11	2013-05-10	2013-05-11	1	.
VIZ7860	Female	New case	NA	NA	.	NA	NA	NA	1. Rural	04. 15-24 yrs	TB	Negative	Negative	NA	Not on treatment	Not available	2013-05-10	2013-05-11	2013-05-10	2013-05-11	1	.
VIZ7873	Male	New case	NA	NA	.	NA	NA	NA	1. Rural	08. 55-64 yrs	TB	Negative	Negative	NA	Not on treatment	Not available	2013-05-06	2013-05-07	2013-05-06	2013-05-07	1	.
VIZ7875	Male	New case	NA	NA	.	NA	NA	NA	1. Rural	06. 35-44 yrs	TB	Negative	Negative	NA	Not on treatment	Not available	2013-05-07	2013-05-08	2013-05-07	2013-05-08	1	.
VIZ7890	Male	New case	NA	NA	.	NA	NA	NA	1. Rural	04. 15-24 yrs	TB	Negative	Negative	NA	Not on treatment	Not available	2013-05-13	2013-05-13	2013-05-13	2013-05-13	0	.
VIZ7899	Female	New case	NA	NA	.	NA	NA	NA	1. Rural	05. 25-34 yrs	TB	Negative	Negative	NA	Not on treatment	Not available	2013-05-13	2013-05-13	2013-05-13	2013-05-13	0	.
VIZ7904	Male	New case	NA	NA	2013-05-17	DOTS Cat. I	No	Other TU	1. Rural	07. 45-54 yrs	TB	Positive	Positive	Rif Sensitive	On treatment	Treatment success	2013-05-13	2013-05-13	2013-05-13	2013-05-13	0	4
VIZ7918	Male	New case	NA	NA	.	NA	NA	NA	1. Rural	05. 25-34 yrs	TB	Negative	Negative	NA	Not on treatment	Not available	2013-05-10	2013-05-16	2013-05-16	2013-05-16	6	.
VIZ7919	Male	Previous TB	NA	NA	.	NA	NA	NA	1. Rural	06. 35-44 yrs	TB	Negative	Negative	NA	Not on treatment	Not available	2013-05-10	2013-05-16	2013-05-16	2013-05-16	6	.
VIZ7920	Female	New case	NA	NA	.	NA	NA	NA	1. Rural	06. 35-44 yrs	TB	Negative	Negative	NA	Not on treatment	Not available	2013-05-10	2013-05-15	2013-05-15	2013-05-15	5	.
VIZ7921	Male	New case	NA	NA	.	NA	NA	NA	1. Rural	06. 35-44 yrs	TB	Negative	Negative	NA	Not on treatment	Not available	2013-05-10	2013-05-15	2013-05-15	2013-05-15	5	.
VIZ7922	Female	Previous TB	NA	NA	.	NA	NA	NA	1. Rural	06. 35-44 yrs	TB	Negative	Negative	NA	Not on treatment	Not available	2013-05-08	2013-05-15	2013-05-15	2013-05-15	7	.
VIZ7923	Female	New case	NA	NA	.	NA	NA	NA	1. Rural	07. 45-54 yrs	TB	Negative	Negative	NA	Not on treatment	Not available	2013-05-10	2013-05-15	2013-05-15	2013-05-15	5	.
VIZ7924	Male	Previous TB	NA	NA	.	NA	NA	NA	1. Rural	06. 35-44 yrs	TB	Negative	Negative	NA	Not on treatment	Not available	2013-05-10	2013-05-15	2013-05-15	2013-05-15	5	.
VIZ7925	Male	Previous TB	NA	NA	.	NA	NA	NA	1. Rural	08. 55-64 yrs	TB	Negative	Negative	NA	Not on treatment	Not available	2013-05-08	2013-05-15	2013-04-25	2013-05-15	7	.
VIZ7926	Male	New case	NA	NA	.	NA	NA	NA	1. Rural	03. 10-14 yrs	TB	Negative	Negative	NA	Not on treatment	Not available	2013-05-08	2013-05-15	2013-05-15	2013-05-15	7	.
VIZ7930	Female	New case	NA	NA	.	NA	NA	NA	1. Rural	06. 35-44 yrs	TB	Negative	Negative	NA	Not on treatment	Not available	2013-05-14	2013-05-15	2013-05-14	2013-05-15	1	.
VIZ7931	Female	New case	NA	NA	.	NA	NA	NA	1. Rural	08. 55-64 yrs	TB	Negative	Negative	NA	Not on treatment	Not available	2013-05-14	2013-05-15	2013-05-14	2013-05-15	1	.
VIZ7932	Female	New case	NA	NA	.	NA	NA	NA	1. Rural	06. 35-44 yrs	TB	Negative	Indeterminate	NA	Not on treatment	Not available	2013-05-09	2013-05-11	2013-05-09	2013-05-09	0	.
VIZ7936	Male	New case	NA	NA	.	NA	NA	NA	1. Rural	05. 25-34 yrs	TB	Negative	Negative	NA	Not on treatment	Not available	2013-05-09	2013-05-10	2013-05-09	2013-05-10	1	.
VIZ7943	Male	New case	NA	NA	.	NA	NA	NA	1. Rural	06. 35-44 yrs	TB	Negative	Negative	NA	Not on treatment	Not available	2013-05-03	2013-05-06	2013-05-06	2013-05-06	3	.
VIZ7977	Male	New case	NA	NA	2013-05-22	DOTS Cat. I	No	Parent TU	1. Rural	06. 35-44 yrs	TB	Negative	Positive	Rif Sensitive	On treatment	Treatment success	2013-05-18	2013-05-20	2013-05-18	2013-05-20	2	2
VIZ7978	Female	New case	NA	NA	.	NA	NA	NA	1. Rural	07. 45-54 yrs	TB	Negative	Negative	NA	Not on treatment	Not available	2013-05-18	2013-05-18	2013-05-18	2013-05-18	0	.
VIZ7979	Male	New case	NA	NA	.	NA	NA	NA	1. Rural	07. 45-54 yrs	TB	Negative	Negative	NA	Not on treatment	Not available	2013-05-18	2013-05-20	2013-05-18	2013-05-20	2	.
VIZ7983	Female	New case	NA	NA	.	NA	NA	NA	1. Rural	05. 25-34 yrs	TB	Negative	Negative	NA	Not on treatment	Not available	2013-05-18	2013-05-20	2013-05-18	2013-05-20	2	.
VIZ7986	Female	New case	NA	NA	.	NA	NA	NA	1. Rural	05. 25-34 yrs	TB	Negative	Negative	NA	Not on treatment	Not available	2013-05-17	2013-05-17	2013-05-17	2013-05-17	0	.
VIZ7987	Female	New case	NA	NA	.	NA	NA	NA	1. Rural	05. 25-34 yrs	TB	Negative	Negative	NA	Not on treatment	Not available	2013-05-17	2013-05-17	2013-05-17	2013-05-17	0	.
VIZ7989	Male	Previous TB	NA	NA	2013-06-25	DOTS Cat. IV	No	Parent TU	1. Rural	06. 35-44 yrs	TB	Negative	Positive	Rif Resistant	On treatment	Not available	2013-05-17	2013-05-18	2013-05-17	2013-05-18	1	38
VIZ7992	Female	New case	NA	NA	.	NA	No	Other TU	1. Rural	04. 15-24 yrs	TB	Negative	Positive	Rif Sensitive	Not on treatment	Not available	2013-05-17	2013-05-17	2013-05-17	2013-05-17	0	.
VIZ7993	Male	New case	NA	NA	2013-05-27	DOTS Cat. I	No	Other TU	1. Rural	05. 25-34 yrs	TB	Negative	Positive	Rif Sensitive	On treatment	Not available	2013-05-14	2013-05-17	2013-05-17	2013-05-17	3	10
VIZ7995	Male	New case	NA	NA	2013-05-22	DOTS Cat. I	No	Other TU	1. Rural	08. 55-64 yrs	TB	Negative	Positive	Rif Sensitive	On treatment	Treatment success	2013-05-17	2013-05-17	2013-05-17	2013-05-17	0	5
VIZ7996	Female	New case	NA	NA	.	NA	NA	NA	1. Rural	05. 25-34 yrs	TB	Negative	Negative	NA	Not on treatment	Not available	2013-05-17	2013-05-17	2013-05-17	2013-05-17	0	.
VIZ7998	Male	New case	NA	NA	2013-05-22	DOTS Cat. I	No	Parent TU	1. Rural	05. 25-34 yrs	TB	Positive	Positive	Rif Sensitive	On treatment	Treatment success	2013-05-16	2013-05-16	2013-05-16	2013-05-16	0	6
VIZ7999	Male	New case	NA	NA	.	NA	NA	NA	1. Rural	04. 15-24 yrs	TB	Negative	Negative	NA	Not on treatment	Not available	2013-05-16	2013-05-16	2013-05-16	2013-05-16	0	.
VIZ8001	Male	Previous TB	NA	NA	.	.	NA	Positive	2014-02-18	1. Rural	TB	07. 45-54 yrs	Positive	1	Not on treatment	Not available	Not available	Not available	NA	2013-05-13	2013-05-16	16. May 13	13	20	Criteria C
VIZ8002	Female	New case	NA	NA	.	NA	NA	Positive	2014-02-18	1. Rural	TB	04. 15-24 yrs	Negative	-1	Not on treatment	Not available	Not available	Not available	NA	2013-05-13	2013-05-16	16. May 13	12	20	Criteria C
VIZ8003	Male	New case	NA	NA	.	NA	NA	NA	1. Rural	05. 25-34 yrs	TB	Negative	Negative	NA	Not on treatment	Not available	2013-05-13	2013-05-16	2013-05-16	2013-05-16	3	.
VIZ8019	Male	New case	NA	R-Resistant	2013-05-28	DOTS Cat. IV	No	Parent TU	1. Rural	05. 25-34 yrs	TB	Negative	Positive	Rif Resistant	On treatment	Not available	2013-05-15	2013-05-15	2013-05-15	2013-05-15	0	13
VIZ8023	Male	Previous TB	NA	R-Resistant	.	NA	Yes	Parent TU	1. Rural	08. 55-64 yrs	TB	Positive	Positive	Rif Resistant	Not on treatment	Not available	2013-05-14	2013-05-14	2013-05-15	2013-05-14	0	.
VIZ8027	Male	New case	NA	NA	.	NA	NA	NA	1. Rural	06. 35-44 yrs	TB	Negative	Negative	NA	Not on treatment	Not available	2013-05-14	2013-05-14	2013-05-14	2013-05-14	0	.
VIZ8028	Male	New case	NA	NA	.	NA	NA	NA	1. Rural	06. 35-44 yrs	TB	Negative	Negative	NA	Not on treatment	Not available	2013-05-14	2013-05-15	2013-05-14	2013-05-15	1	.
VIZ8033	Male	New case	NA	NA	.	NA	NA	NA	1. Rural	06. 35-44 yrs	TB	Negative	Negative	NA	Not on treatment	Not available	2013-05-14	2013-05-14	2013-05-14	2013-05-14	0	.
VIZ8040	Male	New case	NA	NA	2013-05-08	DOTS Cat. I	No	Other TU	1. Rural	06. 35-44 yrs	TB	Positive	Positive	Rif Sensitive	On treatment	Treatment success	2013-05-01	2013-05-04	2013-05-04	2013-05-04	3	4
VIZ8042	Male	Previous TB	NA	NA	.	NA	NA	NA	1. Rural	05. 25-34 yrs	TB	Negative	Negative	NA	Not on treatment	Not available	2013-05-04	2013-05-04	2013-05-04	2013-05-04	0	.
VIZ8049	Male	New case	NA	NA	.	NA	NA	NA	1. Rural	06. 35-44 yrs	TB	Negative	Negative	NA	Not on treatment	Not available	2013-05-06	2013-05-07	2013-05-06	2013-05-07	1	.
VIZ8054	Male	New case	NA	NA	.	NA	NA	NA	1. Rural	06. 35-44 yrs	TB	Negative	Negative	NA	Not on treatment	Not available	2013-05-09	2013-05-10	2013-05-09	2013-05-10	1	.
VIZ8055	Male	New case	NA	NA	.	NA	NA	NA	1. Rural	08. 55-64 yrs	TB	Negative	Negative	NA	Not on treatment	Not available	2013-05-09	2013-05-11	2013-05-09	2013-05-11	2	.
VIZ8071	Female	New case	NA	NA	.	NA	NA	NA	1. Rural	07. 45-54 yrs	TB	Negative	Negative	NA	Not on treatment	Not available	2013-05-01	2013-05-04	2013-05-04	2013-05-04	3	.
VIZ8072	Male	Previous TB	NA	NA	.	NA	NA	NA	1. Rural	06. 35-44 yrs	TB	Negative	Negative	NA	Not on treatment	Not available	2013-05-01	2013-05-06	2013-05-04	2013-05-06	5	.
VIZ8073	Female	New case	NA	NA	.	NA	NA	NA	1. Rural	06. 35-44 yrs	TB	Negative	Negative	NA	Not on treatment	Not available	2013-05-01	2013-05-06	2013-05-05	2013-05-06	5	.
VIZ8074	Female	Previous TB	NA	NA	.	NA	NA	NA	1. Rural	02. 5-9 yrs	TB	Negative	Negative	NA	Not on treatment	Not available	2013-05-01	2013-05-04	2013-05-04	2013-05-04	3	.
VIZ8075	Male	Previous TB	NA	NA	.	NA	NA	NA	1. Rural	06. 35-44 yrs	TB	Negative	Negative	NA	Not on treatment	Not available	2013-05-06	2013-05-06	2013-05-06	2013-05-06	0	.
VIZ8076	Male	New case	NA	NA	.	NA	NA	NA	1. Rural	06. 35-44 yrs	TB	Negative	Negative	NA	Not on treatment	Not available	2013-05-01	2013-05-06	2013-05-06	2013-05-06	5	.
VIZ8077	Male	New case	NA	NA	.	NA	NA	NA	1. Rural	05. 25-34 yrs	TB	Negative	Negative	NA	Not on treatment	Not available	2013-05-01	2013-05-04	2013-05-04	2013-05-04	3	.
VIZ8078	Female	New case	NA	NA	.	NA	NA	NA	1. Rural	04. 15-24 yrs	TB	Negative	Negative	NA	Not on treatment	Not available	2013-05-01	2013-05-06	2013-05-04	2013-05-06	5	.
VIZ8079	Female	Previous TB	NA	NA	.	NA	NA	NA	1. Rural	06. 35-44 yrs	TB	Negative	Negative	NA	Not on treatment	Not available	2013-05-01	2013-05-04	2013-05-04	2013-05-04	3	.
VIZ8080	Male	New case	NA	NA	.	NA	NA	NA	1. Rural	06. 35-44 yrs	TB	Negative	Negative	NA	Not on treatment	Not available	2013-05-04	2013-05-06	2013-05-04	2013-05-06	2	.
VIZ8081	Male	Previous TB	NA	NA	.	NA	NA	NA	1. Rural	05. 25-34 yrs	TB	Negative	Negative	NA	Not on treatment	Not available	2013-05-01	2013-05-06	2013-05-06	2013-05-06	5	.
VIZ8087	Female	New case	NA	NA	.	NA	NA	NA	1. Rural	05. 25-34 yrs	TB	Negative	Negative	NA	Not on treatment	Not available	2013-05-09	2013-05-09	2013-05-09	2013-05-09	0	.
VIZ8096	Female	New case	NA	NA	.	NA	NA	NA	1. Rural	07. 45-54 yrs	TB	Negative	Negative	NA	Not on treatment	Not available	2013-04-29	2013-05-03	2013-05-03	2013-05-03	4	.
VIZ8106	Male	New case	NA	NA	.	NA	Yes	Other TU	1. Rural	05. 25-34 yrs	TB	Positive	Positive	Rif Resistant	Not on treatment	Not available	2013-03-23	2013-03-23	2013-03-23	2013-03-23	0	.
VIZ8108	Female	New case	NA	NA	.	NA	NA	NA	1. Rural	07. 45-54 yrs	TB	Negative	Negative	NA	Not on treatment	Not available	2013-05-27	2013-05-27	2013-05-27	2013-05-27	0	.
VIZ8123	Female	Previous TB	NA	NA	.	NA	NA	NA	1. Rural	07. 45-54 yrs	TB	Negative	Negative	NA	Not on treatment	Not available	2013-05-22	2013-05-23	2013-05-22	2013-05-23	1	.
VIZ8126	Male	New case	NA	NA	.	NA	NA	NA	1. Rural	07. 45-54 yrs	TB	Negative	Negative	NA	Not on treatment	Not available	2013-05-22	2013-05-23	2013-05-22	2013-05-23	1	.
VIZ8127	Male	Previous TB	NA	NA	.	NA	NA	NA	1. Rural	06. 35-44 yrs	TB	Negative	Negative	NA	Not on treatment	Not available	2013-05-22	2013-05-22	2013-05-22	2013-05-22	0	.
VIZ8128	Male	New case	NA	NA	2013-05-27	DOTS Cat. I	No	Other TU	1. Rural	07. 45-54 yrs	TB	Positive	Positive	Rif Sensitive	On treatment	Treatment success	2013-05-22	2013-05-23	2013-05-22	2013-05-23	1	4
VIZ8138	Male	New case	NA	NA	.	NA	NA	NA	1. Rural	04. 15-24 yrs	TB	Negative	Negative	NA	Not on treatment	Not available	2013-05-27	2013-05-28	2013-05-27	2013-05-28	1	.
VIZ8146	Male	New case	NA	NA	2013-05-27	DOTS Cat. I	No	Parent TU	1. Rural	04. 15-24 yrs	TB	Positive	Positive	Rif Sensitive	On treatment	Treatment success	2013-05-21	2013-05-21	2013-05-21	2013-05-21	0	6
VIZ8147	Male	New case	NA	NA	.	NA	NA	NA	1. Rural	06. 35-44 yrs	TB	Negative	Negative	NA	Not on treatment	Not available	2013-05-21	2013-05-22	2013-05-21	2013-05-22	1	.
VIZ8162	Male	New case	NA	NA	.	NA	NA	NA	1. Rural	06. 35-44 yrs	TB	Negative	Negative	NA	Not on treatment	Not available	2013-05-21	2013-05-21	2013-05-21	2013-05-21	0	.
VIZ8165	Male	New case	NA	NA	.	NA	NA	NA	1. Rural	06. 35-44 yrs	TB	Negative	Negative	NA	Not on treatment	Not available	2013-05-20	2013-05-21	2013-05-20	2013-05-21	1	.
VIZ8168	Female	New case	NA	NA	.	NA	NA	NA	1. Rural	07. 45-54 yrs	TB	Negative	Negative	NA	Not on treatment	Not available	2013-05-28	2013-05-28	2013-05-28	2013-05-28	0	.
VIZ8172	Male	Previous TB	NA	NA	.	NA	NA	NA	1. Rural	06. 35-44 yrs	TB	Negative	Negative	NA	Not on treatment	Not available	2013-05-28	2013-05-30	2013-05-28	2013-05-30	2	.
VIZ8173	Male	Previous TB	NA	NA	.	NA	NA	NA	1. Rural	07. 45-54 yrs	TB	Negative	Negative	NA	Not on treatment	Not available	2013-05-28	2013-05-30	2013-05-28	2013-05-30	2	.
VIZ8178	Male	New case	NA	NA	.	NA	NA	NA	1. Rural	05. 25-34 yrs	TB	Negative	Negative	NA	Not on treatment	Not available	2013-05-28	2013-05-30	2013-05-28	2013-05-30	2	.
VIZ8187	Male	Previous TB	NA	NA	.	NA	NA	NA	1. Rural	06. 35-44 yrs	TB	Negative	Negative	NA	Not on treatment	Not available	2013-06-01	2013-06-01	2013-06-01	2013-06-01	0	.
VIZ8196	Male	Previous TB	NA	NA	.	NA	NA	NA	1. Rural	06. 35-44 yrs	TB	Negative	Negative	NA	Not on treatment	Not available	2013-05-31	2013-05-31	2013-05-31	2013-05-31	0	.
VIZ8212	Male	New case	NA	NA	.	NA	NA	NA	1. Rural	06. 35-44 yrs	TB	Negative	Negative	NA	Not on treatment	Not available	2013-05-30	2013-06-03	2013-06-03	2013-06-03	4	.
VIZ8215	Male	Previous TB	NA	NA	.	NA	NA	NA	1. Rural	06. 35-44 yrs	TB	Negative	Negative	NA	Not on treatment	Not available	2013-06-03	2013-06-03	2013-06-03	2013-06-03	0	.
viz8219	Male	New case	NA	NA	2013-06-10	DOTS Cat. I	No	Other TU	1. Rural	06. 35-44 yrs	TB	Positive	Positive	Rif Sensitive	On treatment	Treatment success	2013-06-03	2013-06-03	2013-06-03	2013-06-03	0	7
VIZ8220	Female	New case	NA	NA	.	NA	NA	NA	1. Rural	05. 25-34 yrs	TB	Negative	Negative	NA	Not on treatment	Not available	2013-06-03	2013-06-03	2013-06-03	2013-06-03	0	.
VIZ8223	Male	New case	NA	NA	.	NA	No	Other TU	1. Rural	06. 35-44 yrs	TB	Negative	Positive	Rif Sensitive	Not on treatment	Not available	2013-05-30	2013-06-03	2013-06-03	2013-06-03	4	.
VIZ8224	Male	New case	NA	NA	.	NA	NA	NA	1. Rural	06. 35-44 yrs	TB	Negative	Negative	NA	Not on treatment	Not available	2013-05-30	2013-06-03	2013-06-03	2013-06-03	4	.
VIZ8225	Male	New case	NA	NA	.	NA	NA	NA	1. Rural	06. 35-44 yrs	TB	Negative	Negative	NA	Not on treatment	Not available	2013-05-30	2013-06-03	2013-06-03	2013-06-03	4	.
VIZ8226	Male	New case	NA	NA	.	NA	Yes	Other TU	1. Rural	06. 35-44 yrs	TB	Negative	Positive	Rif Sensitive	Not on treatment	Not available	2013-05-30	2013-06-03	2013-06-03	2013-06-03	4	.
VIZ8227	Male	New case	NA	NA	.	NA	NA	NA	1. Rural	05. 25-34 yrs	TB	Negative	Negative	NA	Not on treatment	Not available	2013-05-30	2013-06-03	2013-06-03	2013-06-03	4	.
VIZ8228	Female	New case	NA	NA	.	NA	Yes	Other TU	1. Rural	05. 25-34 yrs	TB	Positive	Positive	Rif Sensitive	Not on treatment	Not available	2013-05-30	2013-06-03	2013-06-03	2013-06-03	4	.
VIZ8229	Female	New case	NA	NA	.	NA	NA	NA	1. Rural	05. 25-34 yrs	TB	Negative	Negative	NA	Not on treatment	Not available	2013-05-30	2013-06-03	2013-06-03	2013-06-03	4	.
VIZ8230	Female	New case	NA	NA	.	NA	NA	NA	1. Rural	06. 35-44 yrs	TB	Negative	Negative	NA	Not on treatment	Not available	2013-05-30	2013-06-03	2013-06-03	2013-06-03	4	.
VIZ8231	Male	New case	NA	NA	.	NA	NA	NA	1. Rural	06. 35-44 yrs	TB	Negative	Negative	NA	Not on treatment	Not available	2013-06-04	2013-06-04	2013-06-04	2013-06-04	0	.
VIZ8232	Female	New case	NA	NA	.	NA	No	Other TU	1. Rural	05. 25-34 yrs	TB	Positive	Positive	Rif Sensitive	Not on treatment	Not available	2013-05-30	2013-06-03	2013-06-03	2013-06-03	4	.
VIZ8233	Female	New case	NA	NA	.	NA	NA	NA	1. Rural	04. 15-24 yrs	TB	Negative	Negative	NA	Not on treatment	Not available	2013-05-30	2013-06-03	2013-06-03	2013-06-03	4	.
VIZ8236	Male	New case	NA	NA	.	NA	NA	NA	1. Rural	07. 45-54 yrs	TB	Negative	Negative	NA	Not on treatment	Not available	2013-06-03	2013-06-03	2013-06-03	2013-06-03	0	.
VIZ8240	Male	New case	NA	NA	.	NA	NA	NA	1. Rural	06. 35-44 yrs	TB	Negative	Negative	NA	Not on treatment	Not available	2013-05-22	2013-05-30	2013-05-22	2013-05-30	8	.
VIZ8244	Female	New case	NA	NA	.	NA	NA	NA	1. Rural	08. 55-64 yrs	TB	Negative	Negative	NA	Not on treatment	Not available	2013-05-31	2013-05-31	2013-05-31	2013-05-31	0	.
VIZ8245	Female	New case	NA	NA	.	NA	NA	NA	1. Rural	06. 35-44 yrs	TB	Negative	Negative	NA	Not on treatment	Not available	2013-05-24	2013-05-28	2013-05-24	2013-05-28	4	.
VIZ8248	Female	New case	NA	NA	.	NA	NA	NA	1. Rural	05. 25-34 yrs	TB	Negative	Negative	NA	Not on treatment	Not available	2013-05-29	2013-05-30	2013-05-29	2013-05-30	1	.
VIZ8251	Male	Previous TB	NA	NA	.	NA	NA	NA	1. Rural	06. 35-44 yrs	TB	Negative	Negative	NA	Not on treatment	Not available	2013-05-29	2013-05-30	2013-05-29	2013-05-30	1	.
VIZ8255	Male	New case	NA	NA	2013-07-03	DOTS Cat. I	No	Other TU	1. Rural	06. 35-44 yrs	TB	Negative	Positive	Rif Sensitive	On treatment	Not available	2013-05-29	2013-05-30	2013-05-29	2013-05-30	1	34
VIZ8259	Male	New case	NA	NA	.	NA	NA	NA	1. Rural	08. 55-64 yrs	TB	Negative	Negative	NA	Not on treatment	Not available	2013-05-30	2013-05-30	2013-05-30	2013-05-30	0	.
VIZ8263	Male	Previous TB	NA	NA	.	NA	NA	NA	1. Rural	07. 45-54 yrs	TB	Negative	Negative	NA	Not on treatment	Not available	2013-05-31	2013-05-31	2013-05-31	2013-05-31	0	.
VIZ8264	Male	New case	NA	NA	2013-06-05	DOTS Cat. I	No	Other TU	1. Rural	06. 35-44 yrs	TB	Negative	Positive	Rif Sensitive	On treatment	Treatment success	2013-05-31	2013-05-31	2013-05-31	2013-05-31	0	5
VIZ8265	Female	New case	NA	NA	.	NA	NA	NA	1. Rural	05. 25-34 yrs	TB	Negative	Negative	NA	Not on treatment	Not available	2013-05-31	2013-05-31	2013-05-31	2013-05-31	0	.
VIZ8266	Female	New case	NA	NA	.	NA	NA	NA	1. Rural	04. 15-24 yrs	TB	Negative	Negative	NA	Not on treatment	Not available	2013-05-22	2013-05-24	2013-05-22	2013-05-24	2	.
VIZ8271	Female	New case	NA	NA	.	NA	NA	NA	1. Rural	06. 35-44 yrs	TB	Negative	Negative	NA	Not on treatment	Not available	2013-05-23	2013-05-27	2013-05-27	2013-05-27	4	.
VIZ8272	Male	New case	NA	NA	.	NA	NA	NA	1. Rural	08. 55-64 yrs	TB	Negative	Negative	NA	Not on treatment	Not available	2013-05-23	2013-05-27	2013-05-27	2013-05-27	4	.
VIZ8273	Female	New case	NA	NA	.	NA	NA	NA	1. Rural	05. 25-34 yrs	TB	Negative	Negative	NA	Not on treatment	Not available	2013-05-23	2013-05-27	2013-05-27	2013-05-27	4	.
VIZ8274	Male	New case	NA	NA	.	NA	NA	NA	1. Rural	07. 45-54 yrs	TB	Negative	Negative	NA	Not on treatment	Not available	2013-05-23	2013-05-27	2013-05-27	2013-05-27	4	.
VIZ8275	Female	New case	NA	NA	.	NA	NA	NA	1. Rural	04. 15-24 yrs	TB	Negative	Negative	NA	Not on treatment	Not available	2013-05-27	2013-05-27	2013-05-27	2013-05-27	0	.
VIZ8277	Female	New case	NA	NA	.	NA	NA	NA	1. Rural	06. 35-44 yrs	TB	Negative	Negative	NA	Not on treatment	Not available	2013-05-27	2013-05-28	2013-05-27	2013-05-28	1	.
VIZ8279	Male	New case	NA	NA	.	NA	NA	NA	1. Rural	04. 15-24 yrs	TB	Negative	Negative	NA	Not on treatment	Not available	2013-05-22	2013-05-23	2013-05-22	2013-05-23	1	.
VIZ8281	Female	New case	NA	NA	.	NA	NA	NA	1. Rural	02. 5-9 yrs	TB	Negative	Negative	NA	Not on treatment	Not available	2013-05-23	2013-05-24	2013-05-23	2013-05-24	1	.
VIZ8282	Female	New case	NA	NA	.	NA	NA	NA	1. Rural	06. 35-44 yrs	TB	Negative	Negative	NA	Not on treatment	Not available	2013-05-27	2013-05-27	2013-05-27	2013-05-27	0	.
VIZ8296	Male	Previous TB	NA	NA	.	NA	NA	NA	1. Rural	07. 45-54 yrs	TB	Negative	Negative	NA	Not on treatment	Not available	2013-05-25	2013-05-27	2013-05-25	2013-05-27	2	.
VIZ8297	Female	New case	NA	NA	.	NA	NA	NA	1. Rural	06. 35-44 yrs	TB	Negative	Negative	NA	Not on treatment	Not available	2013-05-25	2013-05-25	2013-05-25	2013-05-25	0	.
VIZ8301	Male	New case	NA	NA	.	NA	NA	NA	1. Rural	05. 25-34 yrs	TB	Negative	Negative	NA	Not on treatment	Not available	2013-05-24	2013-05-24	2013-05-24	2013-05-24	0	.
VIZ8304	Male	Previous TB	NA	NA	.	NA	NA	NA	1. Rural	02. 5-9 yrs	TB	Negative	Negative	NA	Not on treatment	Not available	2013-05-24	2013-05-25	2013-05-24	2013-05-25	1	.
VIZ8306	Female	New case	NA	NA	.	NA	NA	NA	1. Rural	05. 25-34 yrs	TB	Negative	Negative	NA	Not on treatment	Not available	2013-05-20	2013-05-24	2013-05-20	2013-05-24	4	.
VIZ8307	Male	New case	NA	NA	.	NA	NA	NA	1. Rural	07. 45-54 yrs	TB	Negative	Negative	NA	Not on treatment	Not available	2013-05-20	2013-05-24	2013-05-24	2013-05-24	4	.
VIZ8308	Male	New case	NA	NA	.	NA	NA	NA	1. Rural	07. 45-54 yrs	TB	Negative	Negative	NA	Not on treatment	Not available	2013-05-20	2013-05-24	2013-05-24	2013-05-24	4	.
VIZ8309	Male	New case	NA	NA	.	NA	NA	NA	1. Rural	07. 45-54 yrs	TB	Negative	Negative	NA	Not on treatment	Not available	2013-05-24	2013-05-25	2013-05-24	2013-05-25	1	.
VIZ8312	Female	New case	NA	NA	.	NA	NA	NA	1. Rural	08. 55-64 yrs	TB	Negative	Negative	NA	Not on treatment	Not available	2013-05-21	2013-05-24	2013-05-24	2013-05-24	3	.
VIZ8313	Female	Previous TB	NA	NA	.	NA	NA	NA	1. Rural	06. 35-44 yrs	TB	Negative	Negative	NA	Not on treatment	Not available	2013-05-24	2013-05-24	2013-05-24	2013-05-24	0	.
VIZ8320	Male	Previous TB	NA	NA	2013-06-07	DOTS Cat. II	No	Parent TU	1. Rural	05. 25-34 yrs	TB	Positive	Positive	Rif Sensitive	On treatment	Treatment success	2013-06-05	2013-06-05	2013-06-05	2013-06-05	0	2
VIZ8321	Male	New case	NA	NA	.	NA	NA	NA	1. Rural	06. 35-44 yrs	TB	Negative	Negative	NA	Not on treatment	Not available	2013-06-03	2013-06-06	2013-06-06	2013-06-06	3	.
VIZ8322	Male	New case	NA	NA	.	NA	Yes	Other TU	1. Rural	07. 45-54 yrs	TB	Negative	Positive	Rif Sensitive	Not on treatment	Not available	2013-06-03	2013-06-06	2013-06-06	2013-06-06	3	.
VIZ8323	Female	New case	NA	NA	.	NA	NA	NA	1. Rural	06. 35-44 yrs	TB	Negative	Negative	NA	Not on treatment	Not available	2013-06-03	2013-06-06	2013-06-06	2013-06-06	3	.
VIZ8324	Female	New case	NA	NA	.	NA	No	Other TU	1. Rural	05. 25-34 yrs	TB	Positive	Positive	Rif Resistant	Not on treatment	Not available	2013-06-03	2013-06-06	2013-06-06	2013-06-06	3	.
VIZ8325	Male	New case	NA	NA	.	NA	NA	NA	1. Rural	05. 25-34 yrs	TB	Negative	Negative	NA	Not on treatment	Not available	2013-06-03	2013-06-06	2013-06-06	2013-06-06	3	.
VIZ8326	Female	New case	NA	NA	.	NA	Yes	Other TU	1. Rural	06. 35-44 yrs	TB	Negative	Positive	Rif Sensitive	Not on treatment	Not available	2013-06-03	2013-06-06	2013-06-03	2013-06-06	3	.
VIZ8327	Female	New case	NA	NA	.	NA	NA	NA	1. Rural	07. 45-54 yrs	TB	Negative	Negative	NA	Not on treatment	Not available	2013-06-03	2013-06-06	2013-06-03	2013-06-06	3	.
VIZ8329	Female	New case	NA	NA	.	NA	NA	NA	1. Rural	04. 15-24 yrs	TB	Negative	Negative	NA	Not on treatment	Not available	2013-06-06	2013-06-07	2013-06-06	2013-06-07	1	.
VIZ8337	Male	New case	NA	NA	.	NA	NA	NA	1. Rural	06. 35-44 yrs	TB	Negative	Negative	NA	Not on treatment	Not available	2013-06-06	2013-06-06	2013-06-06	2013-06-06	0	.
VIZ8338	Female	New case	NA	NA	.	NA	NA	NA	1. Rural	06. 35-44 yrs	TB	Negative	Negative	NA	Not on treatment	Not available	2013-06-06	2013-06-06	2013-06-06	2013-06-06	0	.
VIZ8339	Male	Previous TB	NA	NA	2013-06-10	DOTS Cat. II	No	Other TU	1. Rural	06. 35-44 yrs	TB	Positive	Positive	Rif Sensitive	On treatment	Not available	2013-06-06	2013-06-06	2013-06-06	2013-06-06	0	4
VIZ8425	Male	New case	NA	NA	.	NA	NA	NA	1. Rural	06. 35-44 yrs	TB	Negative	Negative	NA	Not on treatment	Not available	2013-05-22	2013-05-22	2013-05-22	2013-05-22	0	.
VIZ8456	Female	New case	NA	NA	2013-06-12	DOTS Cat. I	No	Parent TU	1. Rural	09. 65-74 yrs	TB	Positive	Positive	Rif Sensitive	On treatment	Not available	2013-06-03	2013-06-03	2013-06-03	2013-06-03	0	9
VIZ8469	Female	New case	NA	NA	.	NA	NA	NA	1. Rural	05. 25-34 yrs	TB	Negative	Negative	NA	Not on treatment	Not available	2013-06-04	2013-06-04	2013-06-04	2013-06-04	0	.
VIZ8471	Male	New case	NA	NA	.	NA	NA	NA	1. Rural	05. 25-34 yrs	TB	Negative	Negative	NA	Not on treatment	Not available	2013-06-04	2013-06-04	2013-06-04	2013-06-04	0	.
VIZ8481	Male	New case	NA	NA	2013-06-05	DOTS Cat. I	No	Other TU	1. Rural	05. 25-34 yrs	TB	Negative	Positive	Rif Sensitive	On treatment	Treatment success	2013-06-03	2013-06-03	2013-06-03	2013-06-03	0	2
VIZ8484	Female	Previous TB	NA	NA	.	NA	NA	NA	1. Rural	06. 35-44 yrs	TB	Negative	Negative	NA	Not on treatment	Not available	2013-06-07	2013-06-07	2013-06-07	2013-06-07	0	.
VIZ8500	Male	New case	NA	NA	.	NA	Yes	Other TU	1. Rural	08. 55-64 yrs	TB	Negative	Positive	Rif Sensitive	Not on treatment	Not available	2013-06-10	2013-06-10	2013-06-10	2013-06-10	0	.
VIZ8506	Female	New case	NA	NA	.	NA	NA	NA	1. Rural	07. 45-54 yrs	TB	Negative	Negative	NA	Not on treatment	Not available	2013-06-08	2013-06-08	2013-06-08	2013-06-08	0	.
VIZ8507	Male	Previous TB	NA	NA	.	NA	NA	NA	1. Rural	07. 45-54 yrs	TB	Negative	Negative	NA	Not on treatment	Not available	2013-06-10	2013-06-10	2013-06-10	2013-06-10	0	.
viz8511	Female	New case	NA	NA	.	NA	No	Other TU	1. Rural	05. 25-34 yrs	TB	Positive	Positive	Rif Sensitive	Not on treatment	Not available	2013-06-06	2013-06-10	2013-06-10	2013-06-10	4	.
VIZ8512	Male	New case	NA	NA	.	NA	NA	NA	1. Rural	06. 35-44 yrs	TB	Negative	Negative	NA	Not on treatment	Not available	2013-06-06	2013-06-10	2013-06-10	2013-06-10	4	.
VIZ8513	Female	New case	NA	NA	.	NA	NA	NA	1. Rural	06. 35-44 yrs	TB	Negative	Negative	NA	Not on treatment	Not available	2013-06-06	2013-06-10	2013-06-10	2013-06-10	4	.
VIZ8514	Male	New case	NA	NA	.	NA	NA	NA	1. Rural	09. 65-74 yrs	TB	Negative	Negative	NA	Not on treatment	Not available	2013-06-06	2013-06-10	2013-06-10	2013-06-10	4	.
VIZ8515	Female	New case	NA	NA	.	NA	NA	NA	1. Rural	07. 45-54 yrs	TB	Negative	Negative	NA	Not on treatment	Not available	2013-06-06	2013-06-10	2013-06-10	2013-06-10	4	.
VIZ8516	Male	New case	NA	NA	.	NA	NA	NA	1. Rural	07. 45-54 yrs	TB	Negative	Negative	NA	Not on treatment	Not available	2013-06-06	2013-06-10	2013-06-10	2013-06-10	4	.
VIZ8517	Female	New case	NA	NA	.	NA	NA	NA	1. Rural	08. 55-64 yrs	TB	Negative	Negative	NA	Not on treatment	Not available	2013-06-06	2013-06-10	2013-06-10	2013-06-10	4	.
VIZ8518	Male	New case	NA	NA	.	NA	No	Other TU	1. Rural	06. 35-44 yrs	TB	Negative	Positive	Rif Sensitive	Not on treatment	Not available	2013-06-06	2013-06-10	2013-06-10	2013-06-10	4	.
VIZ8519	Male	New case	NA	NA	.	NA	NA	NA	1. Rural	06. 35-44 yrs	TB	Negative	Negative	NA	Not on treatment	Not available	2013-06-06	2013-06-10	2013-06-10	2013-06-10	4	.
VIZ8520	Male	New case	NA	NA	.	NA	Yes	Other TU	1. Rural	05. 25-34 yrs	TB	Negative	Positive	Rif Resistant	Not on treatment	Not available	2013-06-06	2013-06-10	2013-06-10	2013-06-10	4	.
VIZ8521	Female	New case	NA	NA	.	NA	NA	NA	1. Rural	05. 25-34 yrs	TB	Negative	Negative	NA	Not on treatment	Not available	2013-06-06	2013-06-10	2013-06-10	2013-06-10	4	.
VIZ8522	Male	New case	NA	NA	.	NA	NA	NA	1. Rural	05. 25-34 yrs	TB	Negative	Negative	NA	Not on treatment	Not available	2013-06-06	2013-06-10	2013-06-10	2013-06-10	4	.
VIZ8528	Male	New case	NA	NA	2013-06-12	DOTS Cat. I	No	Parent TU	1. Rural	06. 35-44 yrs	TB	Positive	Positive	Rif Sensitive	On treatment	Treatment success	2013-06-08	2013-06-08	2013-06-08	2013-06-08	0	4
VIZ8529	Female	New case	NA	NA	.	NA	NA	NA	1. Rural	04. 15-24 yrs	TB	Negative	Negative	NA	Not on treatment	Not available	2013-06-08	2013-06-08	2013-06-08	2013-06-08	0	.
VIZ8537	Female	New case	NA	NA	.	NA	NA	NA	1. Rural	05. 25-34 yrs	TB	Negative	Negative	NA	Not on treatment	Not available	2013-06-06	2013-06-06	2013-06-06	2013-06-06	0	.
VIZ8538	Female	New case	NA	NA	.	NA	NA	NA	1. Rural	07. 45-54 yrs	TB	Negative	Negative	NA	Not on treatment	Not available	2013-06-06	2013-06-06	2013-06-06	2013-06-06	0	.
VIZ8542	Female	New case	NA	NA	.	NA	NA	NA	1. Rural	02. 5-9 yrs	TB	Negative	Negative	NA	Not on treatment	Not available	2013-06-06	2013-06-06	2013-06-06	2013-06-06	0	.
VIZ8551	Male	Previous TB	NA	NA	.	NA	NA	NA	1. Rural	08. 55-64 yrs	TB	Negative	Negative	NA	Not on treatment	Not available	2013-06-12	2013-06-12	2013-06-12	2013-06-12	0	.
VIZ8559	Male	Previous TB	NA	NA	.	NA	NA	NA	1. Rural	06. 35-44 yrs	TB	Negative	Negative	NA	Not on treatment	Not available	2013-06-12	2013-06-12	2013-06-12	2013-06-12	0	.
VIZ8586	Male	Previous TB	NA	NA	2013-06-19	DOTS Cat. II	No	Other TU	1. Rural	06. 35-44 yrs	TB	Positive	Positive	Rif Sensitive	On treatment	Death	2013-06-13	2013-06-13	2013-06-13	2013-06-13	0	6
VIZ8591	Female	New case	NA	NA	.	NA	NA	NA	1. Rural	05. 25-34 yrs	TB	Negative	Negative	NA	Not on treatment	Not available	2013-06-10	2013-06-14	2013-06-14	2013-06-14	4	.
VIZ8592	Male	New case	NA	NA	.	NA	Yes	Other TU	1. Rural	06. 35-44 yrs	TB	Positive	Positive	Rif Resistant	Not on treatment	Not available	2013-06-10	2013-06-14	2013-06-14	2013-06-14	4	.
VIZ8600	Female	New case	NA	NA	.	NA	NA	NA	1. Rural	09. 65-74 yrs	TB	Negative	Negative	NA	Not on treatment	Not available	2013-06-14	2013-06-14	2013-06-14	2013-06-14	0	.
VIZ8601	Female	New case	NA	NA	.	NA	NA	NA	1. Rural	06. 35-44 yrs	TB	Negative	Negative	NA	Not on treatment	Not available	2013-06-14	2013-06-14	2013-06-14	2013-06-14	0	.
VIZ8606	Male	New case	NA	NA	.	NA	NA	NA	1. Rural	06. 35-44 yrs	TB	Negative	Negative	NA	Not on treatment	Not available	2013-06-15	2013-06-16	2013-06-15	2013-06-16	1	.
viz8607	Female	New case	NA	NA	.	NA	NA	NA	1. Rural	05. 25-34 yrs	TB	Negative	Negative	NA	Not on treatment	Not available	2013-06-15	2013-06-15	2013-06-15	2013-06-15	0	.
VIZ8608	Female	New case	NA	NA	.	NA	NA	NA	1. Rural	07. 45-54 yrs	TB	Negative	Negative	NA	Not on treatment	Not available	2013-06-15	2013-06-15	2013-06-15	2013-06-15	0	.
VIZ8614	Male	New case	NA	NA	.	NA	Yes	Parent TU	1. Rural	06. 35-44 yrs	TB	Negative	Positive	Rif Sensitive	Not on treatment	Not available	2013-06-15	2013-06-15	2013-06-15	2013-06-15	0	.
VIZ8615	Female	New case	NA	NA	.	NA	NA	NA	1. Rural	04. 15-24 yrs	TB	Negative	Negative	NA	Not on treatment	Not available	2013-06-15	2013-06-16	2013-06-15	2013-06-16	1	.
VIZ8617	Female	Previous TB	NA	NA	.	NA	NA	NA	1. Rural	06. 35-44 yrs	TB	Negative	Negative	NA	Not on treatment	Not available	2013-06-15	2013-06-15	2013-06-15	2013-06-15	0	.
VIZ8625	Male	New case	NA	NA	.	NA	NA	NA	1. Rural	05. 25-34 yrs	TB	Negative	Negative	NA	Not on treatment	Not available	2013-06-15	2013-06-15	2013-06-15	2013-06-15	0	.
VIZ8631	Female	Previous TB	NA	NA	.	NA	NA	NA	1. Rural	06. 35-44 yrs	TB	Negative	Negative	NA	Not on treatment	Not available	2013-06-14	2013-06-14	2013-06-14	2013-06-14	0	.
VIZ8645	Female	New case	NA	NA	.	NA	NA	NA	1. Rural	04. 15-24 yrs	TB	Negative	Negative	NA	Not on treatment	Not available	2013-06-18	2013-06-19	2013-06-18	2013-06-19	1	.
VIZ8646	Male	New case	NA	NA	.	NA	Yes	Other TU	1. Rural	05. 25-34 yrs	TB	Negative	Positive	Rif Sensitive	Not on treatment	Not available	2013-06-18	2013-06-19	2013-06-18	2013-06-19	1	.
VIZ8653	Female	New case	NA	NA	.	NA	NA	NA	1. Rural	06. 35-44 yrs	TB	Negative	Negative	NA	Not on treatment	Not available	2013-06-13	2013-06-17	2013-06-17	2013-06-17	4	.
VIZ8654	Female	New case	NA	NA	.	NA	No	Other TU	1. Rural	10. 75-84 yrs	TB	Negative	Positive	Rif Sensitive	Not on treatment	Not available	2013-06-13	2013-06-17	2013-06-17	2013-06-17	4	.
VIZ8655	Male	New case	NA	NA	.	NA	NA	NA	1. Rural	05. 25-34 yrs	TB	Negative	Negative	NA	Not on treatment	Not available	2013-06-13	2013-06-17	2013-06-17	2013-06-17	4	.
VIZ8656	Female	New case	NA	NA	.	NA	NA	NA	1. Rural	05. 25-34 yrs	TB	Negative	Negative	NA	Not on treatment	Not available	2013-06-13	2013-06-17	2013-06-17	2013-06-17	4	.
VIZ8657	Male	New case	NA	NA	.	NA	NA	NA	1. Rural	05. 25-34 yrs	TB	Negative	Negative	NA	Not on treatment	Not available	2013-06-13	2013-06-17	2013-06-17	2013-06-17	4	.
VIZ8658	Male	New case	NA	NA	.	NA	NA	NA	1. Rural	06. 35-44 yrs	TB	Negative	Negative	NA	Not on treatment	Not available	2013-06-13	2013-06-17	2013-06-17	2013-06-17	4	.
VIZ8669	Female	New case	NA	NA	.	NA	NA	NA	1. Rural	05. 25-34 yrs	TB	Negative	Negative	NA	Not on treatment	Not available	2013-06-17	2013-06-17	2013-06-17	2013-06-17	0	.
VIZ8670	Male	New case	NA	NA	.	NA	NA	NA	1. Rural	05. 25-34 yrs	TB	Negative	Negative	NA	Not on treatment	Not available	2013-06-17	2013-06-17	2013-06-17	2013-06-17	0	.
VIZ8678	Male	New case	NA	NA	.	NA	NA	NA	1. Rural	06. 35-44 yrs	TB	Negative	Negative	NA	Not on treatment	Not available	2013-06-18	2013-06-18	2013-06-18	2013-06-18	0	.
VIZ8682	Female	New case	NA	NA	.	NA	NA	NA	1. Rural	02. 5-9 yrs	TB	Negative	Negative	NA	Not on treatment	Not available	2013-06-18	2013-06-18	2013-06-18	2013-06-18	0	.
VIZ8694	Female	New case	NA	NA	2013-06-24	DOTS Cat. I	No	Other TU	1. Rural	05. 25-34 yrs	TB	Positive	Positive	Rif Sensitive	On treatment	Treatment success	2013-06-20	2013-06-20	2013-06-21	2013-06-20	0	4
VIZ8695	Male	New case	NA	NA	.	NA	Yes	Parent TU	1. Rural	05. 25-34 yrs	TB	Positive	Positive	Rif Sensitive	Not on treatment	Not available	2013-06-20	2013-06-20	2013-06-20	2013-06-20	0	.
VIZ8696	Female	New case	NA	NA	.	NA	NA	NA	1. Rural	04. 15-24 yrs	TB	Negative	Negative	NA	Not on treatment	Not available	2013-06-20	2013-06-20	2013-06-20	2013-06-20	0	.
VIZ8700	Male	Previous TB	NA	NA	.	NA	NA	NA	1. Rural	06. 35-44 yrs	TB	Negative	Negative	NA	Not on treatment	Not available	2013-06-20	2013-06-20	2013-06-20	2013-06-20	0	.
VIZ8705	Female	New case	NA	NA	.	NA	NA	NA	1. Rural	03. 10-14 yrs	TB	Negative	Negative	NA	Not on treatment	Not available	2013-06-20	2013-06-20	2013-06-20	2013-06-20	0	.
VIZ8712	Male	New case	NA	NA	.	NA	NA	NA	1. Rural	05. 25-34 yrs	TB	Negative	Negative	NA	Not on treatment	Not available	2013-06-20	2013-06-20	2013-06-20	2013-06-20	0	.
VIZ8719	Male	New case	NA	NA	.	NA	NA	NA	1. Rural	07. 45-54 yrs	TB	Negative	Negative	NA	Not on treatment	Not available	2013-06-19	2013-06-20	2013-06-19	2013-06-20	1	.
VIZ8733	Male	New case	NA	NA	2013-06-26	DOTS Cat. I	No	Other TU	1. Rural	07. 45-54 yrs	TB	Negative	Positive	Rif Sensitive	On treatment	Not available	2013-06-21	2013-06-21	2013-06-21	2013-06-21	0	5
VIZ8736	Male	New case	NA	NA	2013-06-26	DOTS Cat. I	No	Other TU	1. Rural	06. 35-44 yrs	TB	Positive	Positive	Rif Sensitive	On treatment	Not available	2013-06-21	2013-06-21	2013-06-22	2013-06-21	0	5
viz8740	Female	New case	NA	NA	.	NA	NA	NA	1. Rural	05. 25-34 yrs	TB	Negative	Negative	NA	Not on treatment	Not available	2013-06-22	2013-06-22	2013-06-22	2013-06-22	0	.
VIZ8745	Female	Previous TB	NA	NA	.	NA	NA	NA	1. Rural	05. 25-34 yrs	TB	Negative	Negative	NA	Not on treatment	Not available	2013-06-22	2013-06-22	2013-06-22	2013-06-22	0	.
VIZ8746	Male	New case	NA	NA	.	NA	NA	NA	1. Rural	06. 35-44 yrs	TB	Negative	Negative	NA	Not on treatment	Not available	2013-06-22	2013-06-22	2013-06-22	2013-06-22	0	.
VIZ8750	Male	New case	NA	NA	.	NA	NA	NA	1. Rural	07. 45-54 yrs	TB	Negative	Negative	NA	Not on treatment	Not available	2013-06-22	2013-06-22	2013-06-22	2013-06-22	0	.
VIZ8753	Male	New case	NA	NA	.	NA	NA	NA	1. Rural	04. 15-24 yrs	TB	Negative	Negative	NA	Not on treatment	Not available	2013-06-24	2013-06-25	2013-06-24	2013-06-25	1	.
VIZ8754	Female	Previous TB	NA	NA	.	NA	NA	NA	1. Rural	05. 25-34 yrs	TB	Negative	Negative	NA	Not on treatment	Not available	2013-06-24	2013-06-25	2013-06-24	2013-06-25	1	.
VIZ8757	Male	Previous TB	NA	NA	.	NA	NA	NA	1. Rural	06. 35-44 yrs	TB	Negative	Negative	NA	Not on treatment	Not available	2013-06-24	2013-06-24	2013-06-24	2013-06-24	0	.
VIZ8760	Female	Previous TB	NA	NA	.	NA	NA	NA	1. Rural	06. 35-44 yrs	TB	Negative	Negative	NA	Not on treatment	Not available	2013-06-24	2013-06-24	2013-06-24	2013-06-24	0	.
VIZ8765	Female	Previous TB	NA	NA	.	NA	NA	NA	1. Rural	05. 25-34 yrs	TB	Negative	Negative	NA	Not on treatment	Not available	2013-06-24	2013-06-24	2013-06-24	2013-06-24	0	.
VIZ8766	Male	New case	NA	NA	.	NA	NA	NA	1. Rural	06. 35-44 yrs	TB	Negative	Negative	NA	Not on treatment	Not available	2013-06-24	2013-06-24	2013-06-24	2013-06-24	0	.
VIZ8767	Male	New case	NA	NA	.	NA	NA	NA	1. Rural	06. 35-44 yrs	TB	Negative	Negative	NA	Not on treatment	Not available	2013-06-24	2013-06-24	2013-06-24	2013-06-24	0	.
VIZ8768	Female	New case	NA	NA	.	NA	NA	NA	1. Rural	04. 15-24 yrs	TB	Negative	Negative	NA	Not on treatment	Not available	2013-06-24	2013-06-24	2013-06-24	2013-06-24	0	.
VIZ8769	Female	Previous TB	NA	NA	.	NA	NA	NA	1. Rural	03. 10-14 yrs	TB	Negative	Negative	NA	Not on treatment	Not available	2013-06-24	2013-06-24	2013-06-24	2013-06-24	0	.
VIZ8778	Male	New case	NA	NA	.	NA	NA	NA	1. Rural	08. 55-64 yrs	TB	Negative	Negative	NA	Not on treatment	Not available	2013-06-25	2013-06-25	2013-06-25	2013-06-25	0	.
VIZ8788	Male	Previous TB	NA	NA	.	NA	NA	NA	1. Rural	04. 15-24 yrs	TB	Negative	Negative	NA	Not on treatment	Not available	2013-06-25	2013-06-25	2013-06-25	2013-06-25	0	.
VIZ8806	Male	New case	NA	NA	2013-07-04	DOTS Cat. I	No	Other TU	1. Rural	04. 15-24 yrs	TB	Negative	Positive	Rif Sensitive	On treatment	Not available	2013-06-26	2013-06-26	2013-06-26	2013-06-26	0	8
VIZ8810	Female	New case	NA	NA	.	NA	NA	NA	1. Rural	07. 45-54 yrs	TB	Negative	Negative	NA	Not on treatment	Not available	2013-06-26	2013-06-27	2013-06-26	2013-06-27	1	.
VIZ8811	Female	New case	NA	NA	.	NA	NA	NA	1. Rural	05. 25-34 yrs	TB	Negative	Negative	NA	Not on treatment	Not available	2013-06-26	2013-06-26	2013-06-26	2013-06-26	0	.
VIZ8816	Male	New case	NA	NA	.	NA	NA	NA	1. Rural	05. 25-34 yrs	TB	Negative	Negative	NA	Not on treatment	Not available	2013-06-26	2013-06-26	2013-06-26	2013-06-26	0	.
VIZ8832	Female	New case	NA	NA	.	NA	NA	NA	1. Rural	05. 25-34 yrs	TB	Negative	Negative	NA	Not on treatment	Not available	2013-07-06	2013-07-08	2013-07-06	2013-07-08	2	.
VIZ8833	Female	New case	NA	NA	.	NA	NA	NA	1. Rural	06. 35-44 yrs	TB	Negative	Negative	NA	Not on treatment	Not available	2013-07-06	2013-07-06	2013-07-06	2013-07-06	0	.
VIZ8849	Female	New case	NA	NA	.	NA	NA	NA	1. Rural	04. 15-24 yrs	TB	Negative	Negative	NA	Not on treatment	Not available	2013-07-02	2013-07-02	2013-07-02	2013-07-02	0	.
VIZ8851	Male	New case	NA	NA	.	NA	NA	NA	1. Rural	06. 35-44 yrs	TB	Negative	Negative	NA	Not on treatment	Not available	2013-07-02	2013-07-02	2013-07-02	2013-07-02	0	.
VIZ8862	Male	New case	NA	NA	2013-07-04	DOTS Cat. I	No	Other TU	1. Rural	04. 15-24 yrs	TB	Positive	Positive	Rif Sensitive	On treatment	Not available	2013-07-04	2013-07-04	2013-07-04	2013-07-04	0	0
VIZ8864	Male	New case	NA	NA	.	NA	NA	NA	1. Rural	05. 25-34 yrs	TB	Negative	Negative	NA	Not on treatment	Not available	2013-07-04	2013-07-04	2013-07-04	2013-07-04	0	.
VIZ8867	Male	Previous TB	NA	NA	.	NA	NA	NA	1. Rural	06. 35-44 yrs	TB	Negative	Negative	NA	Not on treatment	Not available	2013-07-04	2013-07-04	2013-07-04	2013-07-04	0	.
VIZ8903	Male	New case	NA	NA	.	NA	No	Other TU	1. Rural	06. 35-44 yrs	TB	Negative	Negative	NA	Not on treatment	Not available	2013-07-01	2013-07-01	2013-07-01	2013-07-01	0	.
VIZ8907	Female	New case	NA	NA	.	NA	NA	NA	1. Rural	04. 15-24 yrs	TB	Negative	Negative	NA	Not on treatment	Not available	2013-07-01	2013-07-01	2013-07-01	2013-07-01	0	.
VIZ8908	Male	New case	NA	NA	.	NA	NA	NA	1. Rural	06. 35-44 yrs	TB	Negative	Negative	NA	Not on treatment	Not available	2013-07-01	2013-07-01	2013-07-01	2013-07-01	0	.
VIZ8920	Male	New case	NA	NA	.	NA	NA	NA	1. Rural	06. 35-44 yrs	TB	Negative	Negative	NA	Not on treatment	Not available	2013-07-05	2013-07-05	2013-07-05	2013-07-05	0	.
VIZ8929	Male	New case	NA	NA	.	NA	NA	NA	1. Rural	08. 55-64 yrs	TB	Negative	Negative	NA	Not on treatment	Not available	2013-07-05	2013-07-05	2013-07-05	2013-07-05	0	.
VIZ8932	Male	New case	NA	NA	.	NA	NA	NA	1. Rural	06. 35-44 yrs	TB	Negative	Negative	NA	Not on treatment	Not available	2013-07-05	2013-07-05	2013-07-05	2013-07-05	0	.
VIZ8934	Male	Previous TB	NA	NA	.	NA	NA	NA	1. Rural	08. 55-64 yrs	TB	Negative	Negative	NA	Not on treatment	Not available	2013-07-05	2013-07-05	2013-07-05	2013-07-05	0	.
VIZ8951	Male	New case	NA	NA		DOTS Cat. I	No	Other TU	1. Rural	05. 25-34 yrs	TB	Positive	Positive	Rif Sensitive	On treatment		2013-05-27	2013-05-28	2013-05-28	2013-05-28	1
VIZ8952	Male	New case	NA	NA	2013-06-10	DOTS Cat. I	No	Other TU	1. Rural	07. 45-54 yrs	TB	Negative	Positive	Rif Sensitive	On treatment	Death	2013-05-27	2013-05-27	2013-05-27	2013-05-27	0	14
VIZ8955	Female	New case	NA	NA	.	NA	No	Other TU	1. Rural	06. 35-44 yrs	TB	Negative	Positive	Rif Sensitive	Not on treatment	Not available	2013-05-23	2013-05-27	2013-05-27	2013-05-27	4	.
VIZ8956	Female	New case	NA	NA	.	NA	No	Other TU	1. Rural	07. 45-54 yrs	TB	Negative	Positive	Rif Sensitive	Not on treatment	Not available	2013-05-23	2013-05-27	2013-05-27	2013-05-27	4	.
VIZ8964	Male	Previous TB	NA	NA	2013-05-27	DOTS Cat. I	No	Parent TU	1. Rural	08. 55-64 yrs	TB	Negative	Positive	Rif Sensitive	On treatment	Treatment success	2013-05-21	2013-05-21	2013-05-21	2013-05-21	0	6
VIZ8981	Male	New case	NA	NA	.	NA	NA	NA	1. Rural	07. 45-54 yrs	TB	Negative	Negative	NA	Not on treatment	Not available	2013-06-20	2013-06-27	2013-06-27	2013-06-27	7	.
VIZ8982	Female	New case	NA	NA	.	NA	NA	NA	1. Rural	06. 35-44 yrs	TB	Negative	Negative	NA	Not on treatment	Not available	2013-06-20	2013-06-27	2013-06-26	2013-06-27	7	.
VIZ8983	Male	New case	NA	NA	.	NA	NA	NA	1. Rural	05. 25-34 yrs	TB	Negative	Negative	NA	Not on treatment	Not available	2013-06-20	2013-06-26	2013-06-26	2013-06-26	6	.
VIZ8984	Male	New case	NA	NA	.	NA	NA	NA	1. Rural	04. 15-24 yrs	TB	Negative	Negative	NA	Not on treatment	Not available	2013-06-20	2013-06-27	2013-06-26	2013-06-27	7	.
VIZ8985	Male	New case	NA	NA	.	NA	NA	NA	1. Rural	06. 35-44 yrs	TB	Negative	Negative	NA	Not on treatment	Not available	2013-06-20	2013-06-27	2013-06-26	2013-06-27	7	.
VIZ9004	Female	New case	NA	NA	.	NA	NA	NA	1. Rural	05. 25-34 yrs	TB	Negative	Negative	NA	Not on treatment	Not available	2013-07-08	2013-07-08	2013-07-08	2013-07-08	0	.
VIZ9008	Male	New case	NA	NA	2013-07-17	DOTS Cat. I	No	Parent TU	1. Rural	06. 35-44 yrs	TB	Negative	Positive	Rif Sensitive	On treatment	Not available	2013-07-06	2013-07-06	2013-07-06	2013-07-06	0	11
VIZ9026	Male	New case	NA	NA	.	NA	NA	NA	1. Rural	06. 35-44 yrs	TB	Negative	Negative	NA	Not on treatment	Not available	2013-07-08	2013-07-08	2013-07-08	2013-07-08	0	.
VIZ9027	Male	New case	NA	NA	.	NA	NA	NA	1. Rural	07. 45-54 yrs	TB	Negative	Negative	NA	Not on treatment	Not available	2013-07-08	2013-07-08	2013-07-08	2013-07-08	0	.
VIZ9028	Male	New case	NA	NA	.	NA	NA	NA	1. Rural	05. 25-34 yrs	TB	Negative	Negative	NA	Not on treatment	Not available	2013-07-06	2013-07-06	2013-07-06	2013-07-06	0	.
VIZ9030	Male	New case	NA	NA	.	NA	NA	NA	1. Rural	07. 45-54 yrs	TB	Negative	Negative	NA	Not on treatment	Not available	2013-07-08	2013-07-08	2013-07-08	2013-07-08	0	.
VIZ9039	Female	New case	NA	NA	.	NA	NA	NA	1. Rural	05. 25-34 yrs	TB	Negative	Negative	NA	Not on treatment	Not available	2013-07-10	2013-07-10	2013-07-10	2013-07-10	0	.
VIZ9045	Male	Previous TB	NA	NA	.	NA	NA	NA	1. Rural	07. 45-54 yrs	TB	Negative	Negative	NA	Not on treatment	Not available	2013-07-09	2013-07-09	2013-07-09	2013-07-09	0	.
VIZ9064	Male	New case	NA	NA	.	NA	NA	NA	1. Rural	06. 35-44 yrs	TB	Negative	Negative	NA	Not on treatment	Not available	2013-07-10	2013-07-10	2013-07-10	2013-07-10	0	.
VIZ9073	Female	New case	NA	NA	.	NA	NA	NA	1. Rural	05. 25-34 yrs	TB	Negative	Negative	NA	Not on treatment	Not available	2013-07-09	2013-07-09	2013-07-09	2013-07-09	0	.
VIZ9075	Male	New case	NA	NA	.	NA	NA	NA	1. Rural	05. 25-34 yrs	TB	Negative	Negative	NA	Not on treatment	Not available	2013-07-11	2013-07-11	2013-07-11	2013-07-11	0	.
VIZ9077	Male	New case	NA	NA	.	NA	NA	NA	1. Rural	07. 45-54 yrs	TB	Negative	Negative	NA	Not on treatment	Not available	2013-07-11	2013-07-11	2013-07-11	2013-07-11	0	.
VIZ9079	Male	New case	NA	NA	.	NA	NA	NA	1. Rural	05. 25-34 yrs	TB	Negative	Negative	NA	Not on treatment	Not available	2013-07-11	2013-07-11	2013-07-11	2013-07-11	0	.
VIZ9081	Male	New case	NA	NA	.	NA	NA	NA	1. Rural	05. 25-34 yrs	TB	Negative	Negative	NA	Not on treatment	Not available	2013-07-11	2013-07-11	2013-07-11	2013-07-11	0	.
VIZ9083	Female	New case	NA	NA	2013-07-19	DOTS Cat. I	No	Parent TU	1. Rural	06. 35-44 yrs	TB	Positive	Positive	Rif Sensitive	On treatment	Not available	2013-07-15	2013-07-15	2013-07-15	2013-07-15	0	4
VIZ9103	Female	New case	NA	NA	2013-07-19	DOTS Cat. I	No	Other TU	1. Rural	07. 45-54 yrs	TB	Positive	Positive	Rif Sensitive	On treatment	Not available	2013-07-15	2013-07-15	2013-07-16	2013-07-15	0	4
VIZ9109	Female	Previous TB	NA	NA	.	NA	NA	NA	1. Rural	06. 35-44 yrs	TB	Negative	Negative	NA	Not on treatment	Not available	2013-07-15	2013-07-15	2013-07-15	2013-07-15	0	.
VIZ9111	Male	New case	NA	NA	.	NA	NA	NA	1. Rural	02. 5-9 yrs	TB	Negative	Negative	NA	Not on treatment	Not available	2013-07-15	2013-07-15	2013-07-15	2013-07-15	0	.
VIZ9114	Male	New case	NA	NA	.	NA	NA	NA	1. Rural	06. 35-44 yrs	TB	Negative	Negative	NA	Not on treatment	Not available	2013-07-15	2013-07-15	2013-07-15	2013-07-15	0	.
VIZ9129	Male	New case	NA	NA	.	NA	NA	NA	1. Rural	06. 35-44 yrs	TB	Negative	Negative	NA	Not on treatment	Not available	2013-07-13	2013-07-13	2013-07-13	2013-07-13	0	.
VIZ9131	Female	New case	NA	NA	.	NA	NA	NA	1. Rural	05. 25-34 yrs	TB	Negative	Negative	NA	Not on treatment	Not available	2013-07-13	2013-07-13	2013-07-13	2013-07-13	0	.
VIZ9132	Female	Previous TB	NA	NA	.	NA	NA	NA	1. Rural	02. 5-9 yrs	TB	Negative	Negative	NA	Not on treatment	Not available	2013-07-13	2013-07-13	2013-07-13	2013-07-13	0	.
VIZ9133	Female	Previous TB	NA	NA	.	NA	NA	NA	1. Rural	07. 45-54 yrs	TB	Negative	Negative	NA	Not on treatment	Not available	2013-07-13	2013-07-13	2013-07-13	2013-07-13	0	.
VIZ9135	Female	New case	NA	NA	2013-07-22	DOTS Cat. I	No	Other TU	1. Rural	06. 35-44 yrs	TB	Negative	Positive	Rif Sensitive	On treatment	Not available	2013-07-13	2013-07-13	2013-07-13	2013-07-13	0	9
VIZ9144	Male	New case	NA	NA	.	NA	NA	NA	1. Rural	07. 45-54 yrs	TB	Negative	Negative	NA	Not on treatment	Not available	2013-07-17	2013-07-17	2013-07-17	2013-07-17	0	.
VIZ9149	Female	Previous TB	NA	NA	.	NA	NA	NA	1. Rural	05. 25-34 yrs	TB	Negative	Negative	NA	Not on treatment	Not available	2013-07-16	2013-07-16	2013-07-16	2013-07-16	0	.
VIZ9163	Male	New case	NA	NA	2013-07-22	DOTS Cat. I	No	Other TU	1. Rural	08. 55-64 yrs	TB	Positive	Positive	Rif Sensitive	On treatment	Not available	2013-07-17	2013-07-17	2013-07-17	2013-07-17	0	5
VIZ9165	Male	Previous TB	NA	NA	.	NA	NA	NA	1. Rural	05. 25-34 yrs	TB	Negative	Negative	NA	Not on treatment	Not available	2013-07-17	2013-07-18	2013-07-17	2013-07-18	1	.
VIZ9173	Female	New case	NA	NA	2013-07-19	DOTS Cat. I	No	Parent TU	1. Rural	05. 25-34 yrs	TB	Negative	Positive	Rif Sensitive	On treatment	Not available	2013-07-16	2013-07-16	2013-07-16	2013-07-16	0	3
VIZ9191	Female	New case	NA	NA	.	NA	NA	NA	1. Rural	06. 35-44 yrs	TB	Negative	Negative	NA	Not on treatment	Not available	2013-07-18	2013-07-18	2013-07-18	2013-07-18	0	.
VIZ9194	Male	New case	NA	NA	.	NA	NA	NA	1. Rural	07. 45-54 yrs	TB	Negative	Negative	NA	Not on treatment	Not available	2013-07-18	2013-07-18	2013-07-18	2013-07-18	0	.
VIZ9203	Female	New case	NA	NA	.	NA	NA	NA	1. Rural	04. 15-24 yrs	TB	Negative	Negative	NA	Not on treatment	Not available	2013-07-19	2013-07-19	2013-07-19	2013-07-19	0	.
VIZ9204	Male	New case	NA	NA	.	NA	NA	NA	1. Rural	05. 25-34 yrs	TB	Negative	Negative	NA	Not on treatment	Not available	2013-07-19	2013-07-19	2013-07-19	2013-07-19	0	.
VIZ9206	Female	New case	NA	NA	.	NA	NA	NA	1. Rural	05. 25-34 yrs	TB	Negative	Negative	NA	Not on treatment	Not available	2013-07-22	2013-07-22	2013-07-22	2013-07-22	0	.
VIZ9214	Female	New case	NA	NA	.	NA	NA	NA	1. Rural	06. 35-44 yrs	TB	Negative	Negative	NA	Not on treatment	Not available	2013-07-20	2013-07-20	2013-07-20	2013-07-20	0	.
VIZ9235	Male	New case	NA	NA	.	NA	NA	NA	1. Rural	05. 25-34 yrs	TB	Negative	Negative	NA	Not on treatment	Not available	2013-07-22	2013-07-22	2013-07-22	2013-07-22	0	.
VIZ9252	Female	New case	NA	NA	2013-08-09	DOTS Cat. IV	No	Other TU	1. Rural	06. 35-44 yrs	TB	Positive	Positive	Rif Resistant	On treatment	Not available	2013-07-26	2013-07-27	2013-07-26	2013-07-27	1	13
VIZ9260	Female	New case	NA	NA	.	NA	NA	NA	1. Rural	05. 25-34 yrs	TB	Negative	Negative	NA	Not on treatment	Not available	2013-07-25	2013-07-25	2013-07-25	2013-07-25	0	.
VIZ9274	Male	Previous TB	NA	NA	.	NA	NA	NA	1. Rural	06. 35-44 yrs	TB	Negative	Negative	NA	Not on treatment	Not available	2013-07-25	2013-07-25	2013-07-25	2013-07-25	0	.
VIZ9290	Female	New case	NA	NA	.	NA	NA	NA	1. Rural	05. 25-34 yrs	TB	Negative	Negative	NA	Not on treatment	Not available	2013-07-26	2013-07-26	2013-07-26	2013-07-26	0	.
VIZ9301	Male	New case	NA	NA	2013-08-07	DOTS Cat. I	No	Parent TU	1. Rural	06. 35-44 yrs	TB	Positive	Positive	Rif Sensitive	On treatment	Not available	2013-07-29	2013-07-29	2013-07-29	2013-07-29	0	9
VIZ9320	Female	New case	NA	NA	2013-08-02	DOTS Cat. I	No	Other TU	1. Rural	07. 45-54 yrs	TB	Negative	Positive	Rif Sensitive	On treatment	Not available	2013-07-30	2013-07-30	2013-07-30	2013-07-30	0	3
VIZ9321	Female	New case	NA	NA	2013-08-12	DOTS Cat. I	No	Parent TU	1. Rural	06. 35-44 yrs	TB	Positive	Positive	Rif Sensitive	On treatment	Not available	2013-07-30	2013-07-30	2013-07-30	2013-07-30	0	13
VIZ9322	Female	New case	NA	NA	2013-08-02	DOTS Cat. I	No	Parent TU	1. Rural	08. 55-64 yrs	TB	Positive	Positive	Rif Sensitive	On treatment	Not available	2013-07-30	2013-07-30	2013-07-30	2013-07-30	0	3
VIZ9337	Male	New case	NA	NA	.	NA	NA	NA	1. Rural	07. 45-54 yrs	TB	Negative	Negative	NA	Not on treatment	Not available	2013-07-31	2013-07-31	2013-07-31	2013-07-31	0	.
VIZ9341	Male	New case	NA	NA	.	NA	NA	NA	1. Rural	06. 35-44 yrs	TB	Negative	Negative	NA	Not on treatment	Not available	2013-07-31	2013-07-31	2013-07-31	2013-07-31	0	.
VIZ9343	Female	Previous TB	NA	NA	.	NA	NA	NA	1. Rural	08. 55-64 yrs	TB	Negative	Negative	NA	Not on treatment	Not available	2013-07-31	2013-07-31	2013-07-31	2013-07-31	0	.
VIZ9345	Female	New case	NA	NA	.	NA	NA	NA	1. Rural	02. 5-9 yrs	TB	Negative	Negative	NA	Not on treatment	Not available	2013-08-05	2013-08-05	2013-08-05	2013-08-05	0	.
VIZ9363	Male	Previous TB	NA	NA	.	NA	NA	NA	1. Rural	05. 25-34 yrs	TB	Negative	Negative	NA	Not on treatment	Not available	2013-08-01	2013-08-01	2013-08-01	2013-08-01	0	.
VIZ9364	Male	New case	NA	NA	.	NA	NA	NA	1. Rural	05. 25-34 yrs	TB	Negative	Negative	NA	Not on treatment	Not available	2013-08-01	2013-08-01	2013-08-01	2013-08-01	0	.
VIZ9377	Male	New case	NA	NA	.	NA	NA	NA	1. Rural	07. 45-54 yrs	TB	Negative	Negative	NA	Not on treatment	Not available	2013-08-01	2013-08-02	2013-08-01	2013-08-02	1	.
VIZ9380	Female	New case	NA	NA	.	NA	NA	NA	1. Rural	06. 35-44 yrs	TB	Negative	Negative	NA	Not on treatment	Not available	2013-08-01	2013-08-02	2013-08-01	2013-08-02	1	.
VIZ9390	Male	New case	NA	NA	.	NA	NA	NA	1. Rural	06. 35-44 yrs	TB	Negative	Negative	NA	Not on treatment	Not available	2013-08-03	2013-08-03	2013-08-03	2013-08-03	0	.
VIZ9393	Male	New case	NA	NA	.	NA	NA	NA	1. Rural	06. 35-44 yrs	TB	Negative	Negative	NA	Not on treatment	Not available	2013-08-01	2013-08-02	2013-08-01	2013-08-02	1	.
VIZ9397	Male	New case	NA	NA	.	NA	NA	NA	1. Rural	06. 35-44 yrs	TB	Negative	Negative	NA	Not on treatment	Not available	2013-08-02	2013-08-03	2013-08-02	2013-08-03	1	.
VIZ9401	Female	New case	NA	NA	.	NA	NA	NA	1. Rural	06. 35-44 yrs	TB	Negative	Negative	NA	Not on treatment	Not available	2013-08-03	2013-08-03	2013-08-03	2013-08-03	0	.
VIZ9407	Female	New case	NA	NA	.	NA	NA	NA	1. Rural	05. 25-34 yrs	TB	Negative	Negative	NA	Not on treatment	Not available	2013-08-07	2013-08-07	2013-08-07	2013-08-07	0	.
VIZ9408	Female	New case	NA	NA	2013-08-26	DOTS Cat. I	No	Parent TU	1. Rural	02. 5-9 yrs	TB	Negative	Positive	Rif Sensitive	On treatment	Not available	2013-08-07	2013-08-07	2013-08-07	2013-08-07	0	19
VIZ9409	Male	New case	NA	NA	.	NA	NA	NA	1. Rural	06. 35-44 yrs	TB	Negative	Negative	NA	Not on treatment	Not available	2013-08-06	2013-08-06	2013-08-06	2013-08-06	0	.
VIZ9415	Male	New case	NA	NA	2013-08-09	DOTS Cat. I	No	Parent TU	1. Rural	05. 25-34 yrs	TB	Negative	Positive	Rif Sensitive	On treatment	Not available	2013-08-03	2013-08-03	2013-08-03	2013-08-03	0	6
VIZ9416	Male	New case	NA	NA	.	NA	NA	NA	1. Rural	06. 35-44 yrs	TB	Negative	Negative	NA	Not on treatment	Not available	2013-08-05	2013-08-05	2013-08-05	2013-08-05	0	.
VIZ9423	Male	New case	NA	NA	2013-08-09	DOTS Cat. I	No	Parent TU	1. Rural	06. 35-44 yrs	TB	Negative	Positive	Rif Sensitive	On treatment	Not available	2013-08-06	2013-08-06	2013-08-06	2013-08-06	0	3
VIZ9426	Male	New case	NA	R-Resistant	2013-09-05	DOTS Cat. IV	No	Parent TU	1. Rural	05. 25-34 yrs	TB	Negative	Positive	Rif Resistant	On treatment	Not available	2013-08-08	2013-08-08	2013-08-08	2013-08-08	0	28
VIZ9428	Female	New case	NA	NA	.	NA	NA	NA	1. Rural	07. 45-54 yrs	TB	Negative	Negative	NA	Not on treatment	Not available	2013-08-08	2013-08-08	2013-08-08	2013-08-08	0	.
VIZ9430	Male	New case	NA	NA	2013-08-12	DOTS Cat. I	No	Parent TU	1. Rural	06. 35-44 yrs	TB	Positive	Positive	Rif Sensitive	On treatment	Not available	2013-08-07	2013-08-07	2013-08-07	2013-08-07	0	5
VIZ9435	Male	New case	NA	NA	.	NA	NA	NA	1. Rural	06. 35-44 yrs	TB	Negative	Negative	NA	Not on treatment	Not available	2013-08-08	2013-08-08	2013-08-08	2013-08-08	0	.
VIZ9439	Male	New case	NA	NA	.	NA	NA	NA	1. Rural	05. 25-34 yrs	TB	Negative	Negative	NA	Not on treatment	Not available	2013-08-07	2013-08-08	2013-08-07	2013-08-08	1	.
VIZ9440	Male	New case	NA	NA	2013-08-30	DOTS Cat. IV	No	Parent TU	1. Rural	05. 25-34 yrs	TB	Negative	Positive	Rif Resistant	On treatment	Not available	2013-08-07	2013-08-07	2013-08-07	2013-08-07	0	23
VIZ9443	Female	New case	NA	NA	.	NA	NA	NA	1. Rural	05. 25-34 yrs	TB	Negative	Negative	NA	Not on treatment	Not available	2013-08-07	2013-08-07	2013-08-07	2013-08-07	0	.
VIZ9449	Male	New case	NA	NA	.	NA	NA	NA	1. Rural	06. 35-44 yrs	TB	Negative	Negative	NA	Not on treatment	Not available	2013-08-07	2013-08-07	2013-08-07	2013-08-07	0	.
VIZ9455	Female	New case	NA	NA	.	NA	NA	NA	1. Rural	02. 5-9 yrs	TB	Negative	Negative	NA	Not on treatment	Not available	2013-08-09	2013-08-10	2013-08-09	2013-08-10	1	.
VIZ9456	Male	Previous TB	NA	NA	.	NA	NA	NA	1. Rural	06. 35-44 yrs	TB	Negative	Negative	NA	Not on treatment	Not available	2013-08-09	2013-08-09	2013-08-09	2013-08-09	0	.
VIZ9458	Male	Previous TB	NA	NA	.	NA	No	Other TU	1. Rural	07. 45-54 yrs	TB	Negative	Positive	Rif Sensitive	Not on treatment	Not available	2013-08-08	2013-08-08	2013-08-08	2013-08-08	0	.
VIZ9462	Female	Previous TB	NA	NA	.	NA	NA	NA	1. Rural	06. 35-44 yrs	TB	Negative	Negative	NA	Not on treatment	Not available	2013-08-08	2013-08-08	2013-08-08	2013-08-08	0	.
VIZ9480	Male	Previous TB	NA	NA	.	NA	No	Parent TU	1. Rural	06. 35-44 yrs	TB	Negative	Positive	Rif Sensitive	Not on treatment	Not available	2013-08-12	2013-08-12	2013-08-12	2013-08-12	0	.
VIZ9506	Male	New case	NA	NA	.	NA	NA	NA	1. Rural	05. 25-34 yrs	TB	Negative	Negative	NA	Not on treatment	Not available	2013-07-24	2013-07-24	2013-07-24	2013-07-24	0	.
VIZ9507	Female	New case	NA	NA	.	NA	NA	NA	1. Rural	05. 25-34 yrs	TB	Negative	Negative	NA	Not on treatment	Not available	2013-07-24	2013-07-24	2013-07-24	2013-07-24	0	.
VIZ9532	Male	New case	NA	NA	.	NA	NA	NA	1. Rural	05. 25-34 yrs	TB	Negative	Negative	NA	Not on treatment	Not available	2013-07-23	2013-07-23	2013-07-23	2013-07-23	0	.
VIZ9536	Female	Previous TB	NA	NA	2013-08-02	DOTS Cat. II	No	Other TU	1. Rural	05. 25-34 yrs	TB	Negative	Negative	NA	On treatment	Not available	2013-07-23	2013-07-24	2013-07-23	2013-07-24	1	9
VIZ9539	Male	Previous TB	NA	NA	.	NA	NA	NA	1. Rural	05. 25-34 yrs	TB	Negative	Negative	NA	Not on treatment	Not available	2013-07-26	2013-07-26	2013-07-26	2013-07-26	0	.
VIZ9546	Female	New case	NA	NA	.	NA	NA	NA	1. Rural	05. 25-34 yrs	TB	Negative	Negative	NA	Not on treatment	Not available	2013-08-16	2013-08-16	2013-08-16	2013-08-16	0	.
VIZ9552	Male	New case	NA	NA	.	NA	NA	NA	1. Rural	05. 25-34 yrs	TB	Negative	Negative	NA	Not on treatment	Not available	2013-08-16	2013-08-16	2013-08-16	2013-08-16	0	.
VIZ9561	Female	New case	NA	NA	.	NA	NA	NA	1. Rural	07. 45-54 yrs	TB	Negative	Negative	NA	Not on treatment	Not available	2013-08-14	2013-08-14	2013-08-14	2013-08-14	0	.
VIZ9564	Male	Previous TB	NA	NA	.	NA	NA	NA	1. Rural	06. 35-44 yrs	TB	Negative	Negative	NA	Not on treatment	Not available	2013-08-14	2013-08-14	2013-08-14	2013-08-14	0	.
VIZ9566	Female	New case	NA	NA	.	NA	NA	NA	1. Rural	04. 15-24 yrs	TB	Negative	Negative	NA	Not on treatment	Not available	2013-08-14	2013-08-14	2013-08-14	2013-08-14	0	.
VIZ9574	Male	Previous TB	NA	NA	.	NA	NA	NA	1. Rural	06. 35-44 yrs	TB	Negative	Negative	NA	Not on treatment	Not available	2013-08-16	2013-08-16	2013-08-16	2013-08-16	0	.
VIZ9575	Female	Previous TB	NA	NA	.	NA	NA	NA	1. Rural	04. 15-24 yrs	TB	Negative	Negative	NA	Not on treatment	Not available	2013-08-16	2013-08-17	2013-08-16	2013-08-17	1	.
VIZ9579	Female	New case	NA	NA	.	NA	NA	NA	1. Rural	06. 35-44 yrs	TB	Negative	Negative	NA	Not on treatment	Not available	2013-08-17	2013-08-17	2013-08-17	2013-08-17	0	.
VIZ9589	Female	New case	NA	NA	.	NA	NA	NA	1. Rural	05. 25-34 yrs	TB	Negative	Negative	NA	Not on treatment	Not available	2013-08-19	2013-08-19	2013-08-19	2013-08-19	0	.
VIZ9590	Male	New case	NA	NA	2013-09-02	DOTS Cat. I	No	Parent TU	1. Rural	06. 35-44 yrs	TB	Positive	Positive	Rif Sensitive	On treatment	Not available	2013-08-19	2013-08-19	2013-08-19	2013-08-19	0	14
VIZ9602	Male	Previous TB	NA	NA	.	NA	NA	NA	1. Rural	07. 45-54 yrs	TB	Negative	Negative	NA	Not on treatment	Not available	2013-08-20	2013-08-20	2013-08-20	2013-08-20	0	.
VIZ9603	Female	New case	NA	NA	.	NA	NA	NA	1. Rural	04. 15-24 yrs	TB	Negative	Negative	NA	Not on treatment	Not available	2013-08-20	2013-08-20	2013-08-20	2013-08-20	0	.
VIZ9604	Female	New case	NA	NA	.	NA	NA	NA	1. Rural	05. 25-34 yrs	TB	Negative	Negative	NA	Not on treatment	Not available	2013-08-21	2013-08-21	2013-08-21	2013-08-21	0	.
VIZ9610	Female	New case	NA	NA	.	NA	NA	NA	1. Rural	05. 25-34 yrs	TB	Negative	Negative	NA	Not on treatment	Not available	2013-08-20	2013-08-20	2013-08-20	2013-08-20	0	.
VIZ9614	Male	New case	NA	NA	.	NA	NA	NA	1. Rural	06. 35-44 yrs	TB	Negative	Negative	NA	Not on treatment	Not available	2013-08-20	2013-08-20	2013-08-20	2013-08-20	0	.
VIZ9623	Female	New case	NA	NA	.	NA	NA	NA	1. Rural	05. 25-34 yrs	TB	Negative	Negative	NA	Not on treatment	Not available	2013-08-21	2013-08-21	2013-08-21	2013-08-21	0	.
VIZ9640	Female	Previous TB	NA	NA	.	NA	NA	NA	1. Rural	07. 45-54 yrs	TB	Negative	Negative	NA	Not on treatment	Not available	2013-08-22	2013-08-22	2013-08-22	2013-08-22	0	.
VIZ9641	Female	New case	NA	NA	.	NA	NA	NA	1. Rural	05. 25-34 yrs	TB	Negative	Negative	NA	Not on treatment	Not available	2013-08-22	2013-08-22	2013-08-22	2013-08-22	0	.
VIZ9649	Male	New case	NA	NA	.	NA	NA	NA	1. Rural	07. 45-54 yrs	TB	Negative	Negative	NA	Not on treatment	Not available	2013-08-23	2013-08-23	2013-08-23	2013-08-23	0	.
VIZ9653	Female	Previous TB	NA	NA	.	NA	NA	NA	1. Rural	06. 35-44 yrs	TB	Negative	Negative	NA	Not on treatment	Not available	2013-08-23	2013-08-23	2013-08-23	2013-08-23	0	.
VIZ9656	Male	New case	NA	NA	.	NA	NA	NA	1. Rural	07. 45-54 yrs	TB	Negative	Negative	NA	Not on treatment	Not available	2013-08-23	2013-08-23	2013-08-23	2013-08-23	0	.
VIZ9659	Female	Previous TB	NA	NA	.	NA	NA	NA	1. Rural	06. 35-44 yrs	TB	Negative	Negative	NA	Not on treatment	Not available	2013-08-23	2013-08-24	2013-08-23	2013-08-24	1	.
VIZ9670	Female	New case	NA	NA	2013-08-30	DOTS Cat. I	No	Parent TU	1. Rural	03. 10-14 yrs	TB	Positive	Positive	Rif Sensitive	On treatment	Not available	2013-08-28	2013-08-28	2013-08-28	2013-08-28	0	2
VIZ9673	Female	New case	NA	NA	2013-08-30	DOTS Cat. I	No	Other TU	1. Rural	06. 35-44 yrs	TB	Negative	Positive	Rif Sensitive	On treatment	Not available	2013-08-26	2013-08-26	2013-08-26	2013-08-26	0	4
VIZ9676	Male	Previous TB	NA	NA	.	NA	NA	NA	1. Rural	06. 35-44 yrs	TB	Negative	Negative	NA	Not on treatment	Not available	2013-08-26	2013-08-26	2013-08-26	2013-08-26	0	.
VIZ9689	Male	New case	NA	NA	.	NA	NA	NA	1. Rural	07. 45-54 yrs	TB	Negative	Negative	NA	Not on treatment	Not available	2013-08-27	2013-08-27	2013-08-27	2013-08-27	0	.
VIZ9709	Male	Previous TB	NA	NA	.	NA	NA	NA	1. Rural	06. 35-44 yrs	TB	Negative	Negative	NA	Not on treatment	Not available	2013-08-24	2013-08-24	2013-08-24	2013-08-24	0	.
VIZ9725	Male	New case	NA	NA	.	NA	NA	NA	1. Rural	09. 65-74 yrs	TB	Negative	Negative	NA	Not on treatment	Not available	2013-08-28	2013-08-29	2013-08-28	2013-08-29	1	.
VIZ9727	Male	New case	NA	NA	.	NA	NA	NA	1. Rural	02. 5-9 yrs	TB	Negative	Negative	NA	Not on treatment	Not available	2013-08-24	2013-08-24	2013-08-24	2013-08-24	0	.
VIZ9728	Female	New case	NA	NA	.	NA	NA	NA	1. Rural	03. 10-14 yrs	TB	Negative	Negative	NA	Not on treatment	Not available	2013-08-24	2013-08-24	2013-08-24	2013-08-24	0	.
VIZ9729	Male	New case	NA	NA	.	NA	NA	NA	1. Rural	02. 5-9 yrs	TB	Negative	Negative	NA	Not on treatment	Not available	2013-08-24	2013-08-24	2013-08-24	2013-08-24	0	.
VIZ9731	Female	New case	NA	NA	.	NA	NA	NA	1. Rural	06. 35-44 yrs	TB	Negative	Negative	NA	Not on treatment	Not available	2013-08-27	2013-08-28	2013-08-27	2013-08-28	1	.
VIZ9740	Female	Previous TB	NA	NA	.	NA	NA	NA	1. Rural	06. 35-44 yrs	TB	Negative	Negative	NA	Not on treatment	Not available	2013-08-26	2013-08-26	2013-08-26	2013-08-26	0	.
VIZ9761	Female	New case	NA	NA	.	NA	NA	NA	1. Rural	06. 35-44 yrs	TB	Negative	Negative	NA	Not on treatment	Not available	2013-08-29	2013-08-29	2013-08-29	2013-08-29	0	.
VIZ9763	Female	New case	NA	NA	.	NA	NA	NA	1. Rural	07. 45-54 yrs	TB	Negative	Negative	NA	Not on treatment	Not available	2013-08-27	2013-08-27	2013-08-27	2013-08-27	0	.
VIZ9765	Male	New case	NA	NA	.	NA	NA	NA	1. Rural	07. 45-54 yrs	TB	Negative	Negative	NA	Not on treatment	Not available	2013-08-27	2013-08-27	2013-08-27	2013-08-27	0	.
VIZ9778	Female	New case	NA	NA	.	NA	NA	NA	1. Rural	06. 35-44 yrs	TB	Negative	Negative	NA	Not on treatment	Not available	2013-08-31	2013-08-31	2013-08-31	2013-08-31	0	.
VIZ9780	Female	New case	NA	NA	.	NA	NA	NA	1. Rural	02. 5-9 yrs	TB	Negative	Negative	NA	Not on treatment	Not available	2013-08-31	2013-08-31	2013-08-31	2013-08-31	0	.
VIZ9782	Male	New case	NA	NA	.	NA	NA	NA	1. Rural	08. 55-64 yrs	TB	Negative	Negative	NA	Not on treatment	Not available	2013-08-31	2013-08-31	2013-08-31	2013-08-31	0	.
VIZ9788	Male	New case	NA	NA	.	NA	NA	NA	1. Rural	05. 25-34 yrs	TB	Negative	Negative	NA	Not on treatment	Not available	2013-09-02	2013-09-02	2013-09-02	2013-09-02	0	.
VIZ9796	Male	New case	NA	NA	.	NA	NA	NA	1. Rural	04. 15-24 yrs	TB	Negative	Negative	NA	Not on treatment	Not available	2013-09-02	2013-09-02	2013-09-02	2013-09-02	0	.
VIZ9798	Female	New case	NA	NA	.	NA	NA	NA	1. Rural	06. 35-44 yrs	TB	Negative	Negative	NA	Not on treatment	Not available	2013-09-02	2013-09-02	2013-09-02	2013-09-02	0	.
VIZ9806	Male	Previous TB	NA	NA	.	NA	NA	NA	1. Rural	05. 25-34 yrs	TB	Negative	Negative	NA	Not on treatment	Not available	2013-08-30	2013-08-31	2013-08-30	2013-08-31	1	.
VIZ9807	Male	Previous TB	NA	NA	.	NA	No	Other TU	1. Rural	06. 35-44 yrs	TB	Negative	Positive	Rif Sensitive	Not on treatment	Not available	2013-08-30	2013-08-30	2013-08-30	2013-08-30	0	.
VIZ9810	Female	New case	NA	NA	.	NA	NA	NA	1. Rural	06. 35-44 yrs	TB	Negative	Negative	NA	Not on treatment	Not available	2013-08-30	2013-08-30	2013-08-30	2013-08-30	0	.
VIZ9811	Male	New case	NA	NA	2013-09-02	DOTS Cat. I	No	Other TU	1. Rural	07. 45-54 yrs	TB	Negative	Positive	Rif Sensitive	On treatment	Not available	2013-08-30	2013-08-30	2013-08-30	2013-08-30	0	3
VIZ9812	Male	New case	NA	NA	.	NA	NA	NA	1. Rural	06. 35-44 yrs	TB	Negative	Negative	NA	Not on treatment	Not available	2013-08-30	2013-08-30	2013-08-30	2013-08-30	0	.
VIZ9814	Male	New case	NA	NA	2013-09-04	DOTS Cat. I	No	Parent TU	1. Rural	05. 25-34 yrs	TB	Negative	Positive	Rif Sensitive	On treatment	Not available	2013-08-30	2013-08-30	2013-08-30	2013-08-30	0	5
VIZ9826	Female	New case	NA	NA	2013-09-06	DOTS Cat. I	No	Other TU	1. Rural	06. 35-44 yrs	TB	Negative	Positive	Rif Sensitive	On treatment	Not available	2013-09-04	2013-09-04	2013-09-04	2013-09-04	0	2
VIZ9827	Female	New case	NA	NA	.	NA	NA	NA	1. Rural	07. 45-54 yrs	TB	Negative	Negative	NA	Not on treatment	Not available	2013-09-04	2013-09-04	2013-09-04	2013-09-04	0	.
VIZ9830	Male	New case	NA	NA	2013-09-09	DOTS Cat. I	No	Parent TU	1. Rural	04. 15-24 yrs	TB	Negative	Positive	Rif Sensitive	On treatment	Not available	2013-09-04	2013-09-04	2013-09-04	2013-09-04	0	5
VIZ9831	Female	Previous TB	NA	NA	.	NA	NA	NA	1. Rural	06. 35-44 yrs	TB	Negative	Negative	NA	Not on treatment	Not available	2013-09-04	2013-09-04	2013-09-04	2013-09-04	0	.
VIZ9832	Male	New case	NA	NA	.	NA	NA	NA	1. Rural	06. 35-44 yrs	TB	Negative	Negative	NA	Not on treatment	Not available	2013-09-04	2013-09-04	2013-09-04	2013-09-04	0	.
VIZ9835	Male	New case	NA	NA	.	NA	NA	NA	1. Rural	06. 35-44 yrs	TB	Negative	Negative	NA	Not on treatment	Not available	2013-09-04	2013-09-04	2013-09-04	2013-09-04	0	.
VIZ9836	Female	New case	NA	NA	.	NA	NA	NA	1. Rural	05. 25-34 yrs	TB	Negative	Negative	NA	Not on treatment	Not available	2013-09-03	2013-09-03	2013-09-03	2013-09-03	0	.
VIZ9865	Male	New case	NA	NA	.	NA	NA	NA	1. Rural	06. 35-44 yrs	TB	Negative	Negative	NA	Not on treatment	Not available	2013-09-05	2013-09-05	2013-09-05	2013-09-05	0	.
VIZ9870	Male	New case	NA	NA	.	NA	NA	NA	1. Rural	07. 45-54 yrs	TB	Negative	Negative	NA	Not on treatment	Not available	2013-09-11	2013-09-11	2013-09-11	2013-09-11	0	.
VIZ9877	Male	New case	NA	NA	.	NA	NA	NA	1. Rural	06. 35-44 yrs	TB	Negative	Negative	NA	Not on treatment	Not available	2013-09-11	2013-09-11	2013-09-11	2013-09-11	0	.
VIZ9882	Female	New case	NA	NA	.	NA	NA	NA	1. Rural	04. 15-24 yrs	TB	Negative	Negative	NA	Not on treatment	Not available	2013-09-11	2013-09-11	2013-09-11	2013-09-11	0	.
VIZ9892	Male	New case	NA	NA	.	NA	NA	NA	1. Rural	06. 35-44 yrs	TB	Negative	Negative	NA	Not on treatment	Not available	2013-09-10	2013-09-10	2013-09-10	2013-09-10	0	.
VIZ9897	Female	New case	NA	NA	.	NA	NA	NA	1. Rural	06. 35-44 yrs	TB	Negative	Negative	NA	Not on treatment	Not available	2013-09-12	2013-09-12	2013-09-12	2013-09-12	0	.
VIZ9907	Male	New case	NA	NA	.	NA	NA	NA	1. Rural	06. 35-44 yrs	TB	Negative	Negative	NA	Not on treatment	Not available	2013-09-09	2013-09-10	2013-09-09	2013-09-10	1	.
VIZ9926	Female	New case	NA	NA	.	NA	NA	NA	1. Rural	05. 25-34 yrs	TB	Negative	Negative	NA	Not on treatment	Not available	2013-09-06	2013-09-06	2013-09-06	2013-09-06	0	.
VIZ9933	Female	New case	NA	NA	.	NA	NA	NA	1. Rural	06. 35-44 yrs	TB	Negative	Negative	NA	Not on treatment	Not available	2013-09-06	2013-09-06	2013-09-06	2013-09-06	0	.
VIZ9936	Male	New case	NA	NA	.	NA	NA	NA	1. Rural	07. 45-54 yrs	TB	Negative	Negative	NA	Not on treatment	Not available	2013-09-06	2013-09-06	2013-09-06	2013-09-06	0	.
VIZ9938	Female	New case	NA	NA	.	NA	NA	NA	1. Rural	06. 35-44 yrs	TB	Negative	Negative	NA	Not on treatment	Not available	2013-09-06	2013-09-06	2013-09-06	2013-09-06	0	.
VIZ9959	Female	Previous TB	NA	NA	2013-09-20	DOTS Cat. II	No	Other TU	1. Rural	05. 25-34 yrs	TB	Positive	Positive	Rif Sensitive	On treatment	Not available	2013-09-16	2013-09-16	2013-09-17	2013-09-16	0	4
VIZ9961	Female	New case	NA	NA	.	NA	NA	NA	1. Rural	05. 25-34 yrs	TB	Negative	Negative	NA	Not on treatment	Not available	2013-09-16	2013-09-16	2013-09-16	2013-09-16	0	.
VIZ9984	Male	Previous TB	NA	NA	.	NA	No	Other TU	1. Rural	07. 45-54 yrs	TB	Negative	Positive	Rif Sensitive	Not on treatment	Not available	2013-09-17	2013-09-17	2013-09-17	2013-09-17	0	.
VIZ9989	Male	New case	NA	NA	.	NA	NA	NA	1. Rural	06. 35-44 yrs	TB	Negative	Negative	NA	Not on treatment	Not available	2013-09-18	2013-09-19	2013-09-18	2013-09-19	1	.
VIZ9996	Male	New case	NA	NA	.	NA	NA	NA	1. Rural	09. 65-74 yrs	TB	Negative	Negative	NA	Not on treatment	Not available	2013-09-13	2013-09-13	2013-09-13	2013-09-13	0	.
VIZ9999	Female	Previous TB	NA	NA	.	NA	NA	NA	1. Rural	04. 15-24 yrs	TB	Negative	Negative	NA	Not on treatment	Not available	2013-09-13	2013-09-13	2013-09-13	2013-09-13	0	.
VZM10222	Male	New case	NA	NA	.	NA	NA	NA	1. Rural	02. 5-9 yrs	TB	Negative	Negative	NA	Not on treatment	Not available	2013-10-01	2013-10-01	2013-10-01	2013-10-01	0	.
KAM10145	Male	Previous TB	NA	NA	.	NA	NA	NA	2. Urban	05. 25-34 yrs	TB	Negative	Negative	NA	Not on treatment	Not available	2013-11-12	2013-11-12	2013-11-12	2013-11-12	0	.
KAM10767	Male	New case	NA	NA	.	NA	NA	NA	2. Urban	05. 25-34 yrs	TB	Negative	Negative	NA	Not on treatment	Not available	2013-12-19	2013-12-19	2013-12-19	2013-12-19	0	.
KAM10804	Male	New case	NA	NA	.	NA	NA	NA	2. Urban	05. 25-34 yrs	TB	Negative	Negative	NA	Not on treatment	Not available	2013-12-23	2013-12-23	2013-12-23	2013-12-23	0	.
KAM1384	Female	New case	NA	NA	.	NA	NA	NA	2. Urban	05. 25-34 yrs	TB	Negative	Negative	NA	Not on treatment	Not available	2012-07-25	2012-07-25	2012-07-25	2012-07-25	0	.
KAM1418	Female	New case	NA	NA	.	NA	NA	NA	2. Urban	05. 25-34 yrs	TB	Negative	Negative	NA	Not on treatment	Not available	2012-07-26	2012-07-26	2012-07-26	2012-07-26	0	.
KAM1435	Male	New case	NA	NA	.	NA	NA	NA	2. Urban	07. 45-54 yrs	TB	Negative	Negative	NA	Not on treatment	Not available	2012-07-27	2012-07-27	2012-07-27	2012-07-27	0	.
KAM1620	Male	New case	NA	NA	.	NA	NA	NA	2. Urban	07. 45-54 yrs	TB	Negative	Negative	NA	Not on treatment	Not available	2012-08-07	2012-08-07	2012-08-07	2012-08-07	0	.
KAM1714	Male	New case	NA	NA	.	NA	NA	NA	2. Urban	06. 35-44 yrs	TB	Negative	Negative	NA	Not on treatment	Not available	2012-08-13	2012-08-13	2012-08-13	2012-08-13	0	.
KAM1905	Male	New case	NA	NA	.	NA	NA	NA	2. Urban	05. 25-34 yrs	TB	Negative	Negative	NA	Not on treatment	Not available	2012-08-29	2012-08-29	2012-08-29	2012-08-29	0	.
KAM1906	Male	New case	NA	NA	.	NA	NA	NA	2. Urban	07. 45-54 yrs	TB	Negative	Negative	NA	Not on treatment	Not available	2012-08-29	2012-08-29	2012-08-29	2012-08-29	0	.
KAM1907	Female	New case	NA	NA	.	NA	NA	NA	2. Urban	06. 35-44 yrs	TB	Negative	Negative	NA	Not on treatment	Not available	2012-08-29	2012-08-29	2012-08-29	2012-08-29	0	.
KAM1935	Male	New case	NA	NA	.	NA	NA	NA	2. Urban	05. 25-34 yrs	TB	Negative	Negative	NA	Not on treatment	Not available	2012-08-30	2012-08-30	2012-08-30	2012-08-30	0	.
KAM1971	Female	New case	NA	NA	.	NA	NA	NA	2. Urban	05. 25-34 yrs	TB	Negative	Negative	NA	Not on treatment	Not available	2012-09-01	2012-09-01	2012-09-01	2012-09-01	0	.
KAM2331	Male	New case	NA	NA	.	NA	NA	NA	2. Urban	09. 65-74 yrs	TB	Negative	Negative	NA	Not on treatment	Not available	2012-09-25	2012-09-25	2012-09-25	2012-09-25	0	.
KAM2753	Female	New case	NA	NA	.	NA	NA	NA	2. Urban	07. 45-54 yrs	TB	Negative	Negative	NA	Not on treatment	Not available	2012-10-25	2012-10-25	2012-10-25	2012-10-25	0	.
KAM3022	Male	New case	NA	NA	.	NA	NA	NA	2. Urban	04. 15-24 yrs	TB	Negative	Negative	NA	Not on treatment	Not available	2012-11-10	2012-11-10	2012-11-10	2012-11-10	0	.
KAM3218	Female	New case	NA	NA	.	NA	NA	NA	2. Urban	06. 35-44 yrs	TB	Negative	Negative	NA	Not on treatment	Not available	2012-11-23	2012-11-23	2012-11-23	2012-11-23	0	.
KAM3257	Male	New case	NA	NA	.	NA	NA	NA	2. Urban	07. 45-54 yrs	TB	Negative	Negative	NA	Not on treatment	Not available	2012-11-26	2012-11-26	2012-11-26	2012-11-26	0	.
KAM3303	Male	New case	NA	NA	.	NA	NA	NA	2. Urban	05. 25-34 yrs	TB	Negative	Negative	NA	Not on treatment	Not available	2012-11-28	2012-11-28	2012-11-28	2012-11-28	0	.
KAM3305	Male	New case	NA	NA	.	NA	NA	NA	2. Urban	06. 35-44 yrs	TB	Negative	Negative	NA	Not on treatment	Not available	2012-11-28	2012-11-28	2012-11-28	2012-11-28	0	.
KAM3656	Female	New case	NA	NA	.	NA	NA	NA	2. Urban	04. 15-24 yrs	TB	Negative	Negative	NA	Not on treatment	Not available	2012-12-19	2012-12-19	2012-12-19	2012-12-19	0	.
KAM3870	Female	New case	NA	NA	2013-01-17	DOTS Cat. I	No	Parent TU	2. Urban	04. 15-24 yrs	TB	Negative	Positive	Rif Sensitive	On treatment	Not available	2013-01-04	2013-01-04	2013-01-04	2013-01-04	0	13
KAM4518	Male	Previous TB	NA	NA	2013-01-29	DOTS Cat. II	No	Parent TU	2. Urban	08. 55-64 yrs	TB	Positive	Positive	Rif Sensitive	On treatment	Not available	2013-01-18	2013-01-18	2013-01-18	2013-01-18	0	11
KAM4534	Male	Previous TB	NA	NA	.	NA	NA	NA	2. Urban	07. 45-54 yrs	TB	Negative	Negative	NA	Not on treatment	Not available	2013-01-18	2013-01-18	2013-01-18	2013-01-18	0	.
KAM4561	Female	New case	NA	NA	.	NA	NA	NA	2. Urban	04. 15-24 yrs	TB	Negative	Negative	NA	Not on treatment	Not available	2013-01-19	2013-01-19	2013-01-19	2013-01-19	0	.
KAM4758	Male	New case	NA	NA	2013-02-16	DOTS Cat. I	No	Parent TU	2. Urban	06. 35-44 yrs	TB	Negative	Positive	Rif Sensitive	On treatment	Not available	2013-02-01	2013-02-01	2013-02-01	2013-02-01	0	15
KAM4759	Male	New case	NA	NA	.	NA	NA	NA	2. Urban	05. 25-34 yrs	TB	Negative	Negative	NA	Not on treatment	Not available	2013-02-01	2013-02-01	2013-02-01	2013-02-01	0	.
KAM5682	Male	New case	NA	NA	.	NA	NA	NA	2. Urban	02. 5-9 yrs	TB	Negative	Negative	NA	Not on treatment	Not available	2013-02-08	2013-02-10	2013-02-08	2013-02-10	2	.
KAM5683	Female	New case	NA	NA	.	NA	NA	NA	2. Urban	05. 25-34 yrs	TB	Negative	Negative	NA	Not on treatment	Not available	2013-02-08	2013-02-10	2013-02-08	2013-02-10	2	.
KAM5690	Male	New case	NA	NA	.	NA	NA	NA	2. Urban	05. 25-34 yrs	TB	Negative	Negative	NA	Not on treatment	Not available	2013-02-08	2013-02-11	2013-02-08	2013-02-11	3	.
KAM7046	Male	New case	NA	NA	.	NA	NA	NA	2. Urban	06. 35-44 yrs	TB	Negative	Negative	NA	Not on treatment	Not available	2013-04-24	2013-04-24	2013-04-24	2013-04-24	0	.
KAM7311	Male	New case	NA	NA	.	NA	NA	NA	2. Urban	05. 25-34 yrs	TB	Negative	Negative	NA	Not on treatment	Not available	2013-05-10	2013-05-10	2013-05-10	2013-05-10	0	.
KAM7467	Male	Previous TB	NA	NA	2013-05-23	DOTS Cat. IV	No	Other TU	2. Urban	05. 25-34 yrs	TB	Positive	Positive	Rif Resistant	On treatment	Not available	2013-05-20	2013-05-20	2013-05-20	2013-05-20	0	3
KAM7468	Female	New case	NA	NA	.	NA	NA	NA	2. Urban	05. 25-34 yrs	TB	Negative	Negative	NA	Not on treatment	Not available	2013-05-20	2013-05-20	2013-05-20	2013-05-20	0	.
KAM7625	Male	New case	NA	NA	.	NA	NA	NA	2. Urban	07. 45-54 yrs	TB	Positive	Positive	Rif Resistant	Not on treatment	Not available	2013-05-30	2013-05-30	2013-05-30	2013-05-30	0	.
KAM8508	Male	New case	NA	NA	.	NA	NA	NA	2. Urban	07. 45-54 yrs	TB	Negative	Negative	NA	Not on treatment	Not available	2013-07-20	2013-07-20	2013-07-20	2013-07-20	0	.
KAM9107	Male	New case	NA	NA	.	NA	NA	NA	2. Urban	06. 35-44 yrs	TB	Negative	Negative	NA	Not on treatment	Not available	2013-09-03	2013-09-03	2013-09-03	2013-09-03	0	.
KAM9674	Male	New case	NA	NA	.	NA	NA	NA	2. Urban	05. 25-34 yrs	TB	Negative	Negative	NA	Not on treatment	Not available	2013-10-09	2013-10-09	2013-10-09	2013-10-09	0	.
HAJ1430	Male	Previous TB	NA	Neg	2013-06-15	DOTS Cat. IV	No	Other TU	1. Rural	05. 25-34 yrs	DR-TB	Positive	Positive	Rif Resistant	On treatment	Not available	2013-05-31	2013-05-31	2013-05-31	2013-05-31	0	15
HAJ1655	Male	New case	NA	NA	2013-06-14	DOTS Cat. I	No	Parent TU	1. Rural	07. 45-54 yrs	TB	Negative	Positive	Rif Sensitive	On treatment	Death	2013-06-12	2013-06-12	2013-06-12	2013-06-12	0	2
HAJ1995	Male	New case	NA	NA	.	NA	NA	NA	1. Rural	05. 25-34 yrs	TB	Negative	Negative	NA	Not on treatment	Not available	2013-11-23	2013-11-23	2013-11-23	2013-11-23	0	.
BIL0806	Male	Previous TB	NA	NA	2012-06-13	DOTS Cat. I	No	Parent TU	1. Rural	06. 35-44 yrs	DR-TB	Positive	Positive	Rif Sensitive	On treatment	Treatment success	2012-08-11	2012-08-11	2012-08-11	2012-08-11	0	-59
BIL1595	Male	New case	NA	NA	2012-12-24	DOTS Cat. I	No	Parent TU	1. Rural	06. 35-44 yrs	TB	Positive	Positive	Rif Sensitive	On treatment	Treatment success	2012-12-22	2012-12-22	2012-12-22	2012-12-22	0	2
BIL1828	Male	New case	NA	NA	.	NA	NA	NA	1. Rural	04. 15-24 yrs	TB	Negative	Negative	NA	Not on treatment	Not available	2013-01-30	2013-01-31	2013-01-31	2013-01-31	1	.
BIL2256	Male	New case	NA	NA	2013-04-10	DOTS Cat. I	No	Parent TU	1. Rural	08. 55-64 yrs	TB	Positive	Positive	Rif Sensitive	On treatment	Treatment success	2013-04-06	2013-04-06	2013-04-06	2013-04-06	0	4
BIL2544	Male	New case	NA	NA	2013-05-18	DOTS Cat. I	No	Parent TU	1. Rural	04. 15-24 yrs	TB	Positive	Positive	Rif Sensitive	On treatment	Treatment success	2013-05-18	2013-05-18	2013-05-18	2013-05-18	0	0
BIL2743	Male	New case	NA	NA	.	NA	NA	NA	1. Rural	04. 15-24 yrs	TB	Negative	Negative	NA	Not on treatment	Not available	2013-06-27	2013-06-27	2013-06-27	2013-06-27	0	.
BIL2768	Male	New case	NA	NA	.	NA	NA	NA	1. Rural	04. 15-24 yrs	TB	Negative	Negative	NA	Not on treatment	Not available	2013-07-01	2013-07-01	2013-07-01	2013-07-01	0	.
BIL2769	Male	New case	NA	NA	.	NA	NA	NA	1. Rural	05. 25-34 yrs	TB	Negative	Negative	NA	Not on treatment	Not available	2013-07-02	2013-07-02	2013-07-02	2013-07-02	0	.
BIL2836	Male	New case	NA	NA	2013-08-12	DOTS Cat. I	No	Parent TU	1. Rural	05. 25-34 yrs	TB	Positive	Positive	Rif Sensitive	On treatment	Not available	2013-07-15	2013-07-15	2013-07-15	2013-07-15	0	28
BIL2856	Male	New case	NA	NA	.	NA	NA	NA	1. Rural	05. 25-34 yrs	TB	Negative	Negative	NA	Not on treatment	Not available	2013-07-17	2013-07-17	2013-07-17	2013-07-17	0	.
BIL2866	Female	New case	NA	NA	.	NA	NA	NA	1. Rural	08. 55-64 yrs	TB	Negative	Negative	NA	Not on treatment	Not available	2013-07-18	2013-07-18	2013-07-18	2013-07-18	0	.
BIL3023	Male	Previous TB	NA	NA	.	NA	Yes	Parent TU	1. Rural	06. 35-44 yrs	TB	Positive	Positive	Rif Sensitive	Not on treatment	Not available	2013-08-20	2013-09-20	2013-08-20	2013-09-20	31	.
BIL3059	Female	New case	NA	NA	.	NA	NA	NA	1. Rural	08. 55-64 yrs	TB	Negative	Negative	NA	Not on treatment	Not available	2013-08-27	2013-08-27	2013-08-27	2013-08-27	0	.
DEL0207	Male	New case	NA	NA	2012-05-24	DOTS Cat. I	No	Parent TU	2. Urban	06. 35-44 yrs	TB	Positive	Positive	Rif Sensitive	On treatment	Default	2012-05-22	2012-05-23	2012-05-22	2012-05-23	1	1
DEL0219	Female	Previous TB	NA	NA	2012-05-25	DOTS Cat. II	No	Parent TU	2. Urban	06. 35-44 yrs	TB	Negative	Negative	NA	On treatment	Treatment success	2012-05-22	2012-05-23	2012-05-22	2012-05-23	1	2
DEL0287	Female	Previous TB	NA	NA	2012-06-02	DOTS Cat. II	No	Parent TU	2. Urban	05. 25-34 yrs	TB	Negative	Positive	Rif Sensitive	On treatment	Treatment success	2012-05-31	2012-06-01	2012-05-31	2012-06-01	1	1
DEL0431	Male	Previous TB	NA	NA	2012-04-07	DOTS Cat. II	No	Parent TU	2. Urban	09. 65-74 yrs	DR-TB	Positive	Positive	Rif Sensitive	On treatment	Treatment success	2012-06-26	2012-06-28	2012-06-26	2012-06-28	2	-82
DEL0502	Male	New case	NA	NA	2012-07-13	DOTS Cat. I	No	Parent TU	2. Urban	04. 15-24 yrs	TB	Positive	Positive	Rif Sensitive	On treatment	Treatment success	2012-07-09	2012-07-09	2012-07-09	2012-07-09	0	4
DEL0553	Male	Previous TB	NA	R-Resistant	2012-07-20	DOTS Cat. II	No	Parent TU	2. Urban	05. 25-34 yrs	TB	Positive	Negative	NA	On treatment	Failure	2012-07-16	2012-07-16	2012-07-16	2012-07-16	0	4
DEL0613	Male	New case	NA	NA	2012-07-30	DOTS Cat. I	No	Parent TU	2. Urban	05. 25-34 yrs	TB	Positive	Positive	Rif Sensitive	On treatment	Treatment success	2012-07-25	2012-07-26	2012-07-25	2012-07-26	1	4
DEL0692	Male	Previous TB	NA	ND	2012-08-28	DOTS Cat. IV	No	Parent TU	2. Urban	05. 25-34 yrs	TB	Negative	Positive	Rif Resistant	On treatment	Not available	2012-08-09	2012-08-11	2012-08-09	2012-08-11	2	17
DEL0845	Male	New case	NA	NA	2012-09-10	DOTS Cat. I	No	Parent TU	2. Urban	09. 65-74 yrs	TB	Positive	Positive	Rif Sensitive	On treatment	Treatment success	2012-09-06	2012-09-06	2012-09-06	2012-09-06	0	4
DEL0857	Male	Previous TB	NA	NA	.	NA	NA	NA	2. Urban	06. 35-44 yrs	TB	Negative	Negative	NA	Not on treatment	Not available	2012-09-06	2012-09-06	2012-09-06	2012-09-06	0	.
DEL0884	Male	Previous TB	NA	NA	.	NA	NA	NA	2. Urban	06. 35-44 yrs	TB	Negative	Negative	NA	Not on treatment	Not available	2012-09-07	2012-09-08	2012-09-07	2012-09-08	1	.
DEL1006	Male	Previous TB	NA	NA	2012-08-01	DOTS Cat. II	No	Other TU	2. Urban	04. 15-24 yrs	DR-TB	Negative	Positive	Rif Resistant	On treatment	Not available	2012-09-13	2012-09-13	2012-09-13	2012-09-13	0	-43
DEL1055	Female	New case	NA	NA	2012-09-28	DOTS Cat. I	No	Parent TU	2. Urban	03. 10-14 yrs	TB	Negative	Positive	Rif Sensitive	On treatment	Treatment success	2012-09-19	2012-09-19	2012-09-19	2012-09-19	0	9
DEL1068	Male	Previous TB	NA	NA	2012-09-22	DOTS Cat. II	No	Parent TU	2. Urban	05. 25-34 yrs	TB	Negative	Negative	NA	On treatment	Default	2012-09-19	2012-09-19	2012-09-19	2012-09-19	0	3
DEL1231	Male	New case	NA	NA	2012-10-04	DOTS Cat. I	No	Other TU	2. Urban	05. 25-34 yrs	TB	Positive	Positive	Rif Sensitive	On treatment	Treatment success	2012-10-03	2012-10-03	2012-10-03	2012-10-03	0	1
DEL1262	Male	New case	NA	NA	2012-10-13	DOTS Cat. I	NA	Other TU	2. Urban	05. 25-34 yrs	TB	Positive	Positive	Rif Sensitive	On treatment	Not available	2012-10-04	2012-10-05	2012-10-04	2012-10-05	1	8
DEL1279	Male	Previous TB	NA	NA	.	NA	NA	NA	2. Urban	07. 45-54 yrs	TB	Negative	Negative	NA	Not on treatment	Not available	2012-10-08	2012-10-08	2012-10-08	2012-10-08	0	.
DEL1336	Female	Previous TB	NA	NA	.	NA	NA	NA	2. Urban	05. 25-34 yrs	TB	Negative	Negative	NA	Not on treatment	Not available	2012-10-12	2012-10-12	2012-10-12	2012-10-12	0	.
DEL1349	Male	Previous TB	NA	NA	2012-10-17	DOTS Cat. II	No	Parent TU	2. Urban	05. 25-34 yrs	TB	Positive	Positive	Rif Sensitive	On treatment	Failure	2012-10-12	2012-10-13	2012-10-12	2012-10-13	1	4
DEL1423	Male	New case	NA	NA	.	NA	NA	NA	2. Urban	08. 55-64 yrs	TB	Negative	Negative	NA	Not on treatment	Not available	2012-10-18	2012-10-18	2012-10-18	2012-10-18	0	.
DEL1443	Male	New case	NA	NA	.	NA	Yes	Other TU	2. Urban	05. 25-34 yrs	TB	Negative	Positive	Rif Sensitive	Not on treatment	Not available	2012-10-20	2012-10-20	2012-10-20	2012-10-20	0	.
DEL1500	Male	New case	NA	NA	2012-11-09	Non-RNTCP regimen	NA	Other TU	2. Urban	06. 35-44 yrs	TB	Negative	Positive	Rif Sensitive	On treatment	Not available	2012-10-26	2012-10-26	2012-10-26	2012-10-26	0	14
DEL1563	Male	Previous TB	NA	NA	.	NA	NA	NA	2. Urban	05. 25-34 yrs	TB	Negative	Negative	NA	Not on treatment	Not available	2012-11-01	2012-11-01	2012-11-01	2012-11-01	0	.
DEL1584	Female	Previous TB	NA	NA	2012-09-10	DOTS Cat. I	No	Parent TU	2. Urban	07. 45-54 yrs	DR-TB	Negative	Positive	Rif Sensitive	On treatment	Treatment success	2012-11-03	2012-11-03	2012-11-03	2012-11-03	0	-54
DEL1617	Male	Previous TB	NA	NA	.	NA	NA	NA	2. Urban	05. 25-34 yrs	TB	Negative	Negative	NA	Not on treatment	Not available	2012-11-07	2012-11-07	2012-11-07	2012-11-07	0	.
DEL1767	Male	Previous TB	NA	NA	2012-11-25	DOTS Cat. II	NA	Other TU	2. Urban	06. 35-44 yrs	TB	Negative	Positive	Rif Sensitive	On treatment	Not available	2012-11-21	2012-11-21	2012-11-21	2012-11-21	0	4
DEL1847	Male	Previous TB	NA	NA	.	NA	NA	NA	2. Urban	07. 45-54 yrs	TB	Negative	Negative	NA	Not on treatment	Not available	2012-11-26	2012-11-26	2012-11-26	2012-11-26	0	.
DEL1867	Male	Previous TB	NA	NA	.	NA	Yes	Other TU	2. Urban	05. 25-34 yrs	TB	Negative	Positive	Rif Sensitive	Not on treatment	Not available	2012-11-29	2012-11-29	2012-11-29	2012-11-29	0	.
DEL1898	Male	New case	NA	NA	.	NA	NA	NA	2. Urban	05. 25-34 yrs	TB	Negative	Negative	NA	Not on treatment	Not available	2012-12-01	2012-12-01	2012-12-01	2012-12-01	0	.
DEL1912	Male	Previous TB	NA	NA	.	NA	NA	NA	2. Urban	05. 25-34 yrs	TB	Negative	Negative	NA	Not on treatment	Not available	2012-12-03	2012-12-03	2012-12-03	2012-12-03	0	.
DEL1920	Male	Previous TB	NA	NA	2012-12-06	DOTS Cat. II	No	Parent TU	2. Urban	04. 15-24 yrs	TB	Positive	Positive	Rif Sensitive	On treatment	Treatment success	2012-12-03	2012-12-03	2012-12-04	2012-12-03	0	3
DEL2032	Female	New case	NA	NA	.	NA	NA	NA	2. Urban	05. 25-34 yrs	TB	Negative	Negative	NA	Not on treatment	Not available	2012-12-13	2012-12-13	2012-12-13	2012-12-13	0	.
DEL2056	Male	Previous TB	NA	NA	2012-12-26	DOTS Cat. II	No	Other TU	2. Urban	06. 35-44 yrs	TB	Negative	Positive	Rif Sensitive	On treatment	Treatment success	2012-12-15	2012-12-15	2012-12-15	2012-12-15	0	11
DEL2135	Male	New case	NA	NA	2012-12-27	Non-RNTCP regimen	No	Other TU	2. Urban	07. 45-54 yrs	TB	Negative	Positive	Rif Sensitive	On treatment	Not available	2012-12-24	2012-12-24	2012-12-24	2012-12-24	0	3
DEL2194	Male	Previous TB	NA	NA	.	NA	NA	NA	2. Urban	06. 35-44 yrs	TB	Negative	Negative	NA	Not on treatment	Not available	2012-12-28	2012-12-28	2012-12-28	2012-12-28	0	.
DEL2252	Male	Previous TB	NA	NA	.	NA	NA	NA	2. Urban	06. 35-44 yrs	TB	Negative	Negative	NA	Not on treatment	Not available	2013-01-04	2013-01-04	2013-01-04	2013-01-04	0	.
DEL2266	Male	New case	NA	NA	2013-01-21	DOTS Cat. I	No	Other TU	2. Urban	06. 35-44 yrs	TB	Positive	Positive	Rif Sensitive	On treatment	Treatment success	2013-01-05	2013-01-05	2013-01-05	2013-01-05	0	16
DEL2309	Female	New case	NA	NA	.	NA	NA	NA	2. Urban	07. 45-54 yrs	TB	Negative	Negative	NA	Not on treatment	Not available	2013-01-10	2013-01-10	2013-01-10	2013-01-10	0	.
DEL2334	Male	Previous TB	NA	NA	2013-01-16	DOTS Cat. II	No	Parent TU	2. Urban	05. 25-34 yrs	TB	Negative	Positive	Rif Sensitive	On treatment	Death	2013-01-11	2013-01-12	2013-01-11	2013-01-12	1	4
DEL2343	Female	New case	NA	NA	2013-01-22	DOTS Cat. I	No	Other TU	2. Urban	08. 55-64 yrs	TB	Negative	Positive	Rif Sensitive	On treatment	Treatment success	2013-01-14	2013-01-14	2013-01-14	2013-01-14	0	8
DEL2401	Male	Previous TB	NA	NA	.	NA	NA	NA	2. Urban	06. 35-44 yrs	TB	Negative	Negative	NA	Not on treatment	Not available	2013-01-17	2013-01-17	2013-01-17	2013-01-17	0	.
DEL2461	Male	New case	NA	NA	2013-01-28	DOTS Cat. I	No	Parent TU	2. Urban	04. 15-24 yrs	TB	Positive	Positive	Rif Sensitive	On treatment	Treatment success	2013-01-22	2013-01-22	2013-01-22	2013-01-22	0	6
DEL2525	Male	New case	NA	NA	2013-02-04	DOTS Cat. I	No	Parent TU	2. Urban	05. 25-34 yrs	TB	Negative	Positive	Rif Sensitive	On treatment	Treatment success	2013-01-29	2013-01-29	2013-01-29	2013-01-29	0	6
DEL2586	Male	New case	NA	NA	.	NA	NA	NA	2. Urban	06. 35-44 yrs	TB	Negative	Negative	NA	Not on treatment	Not available	2013-02-01	2013-02-01	2013-02-01	2013-02-01	0	.
DEL2635	Female	New case	NA	NA	2013-02-08	DOTS Cat. I	No	Parent TU	2. Urban	05. 25-34 yrs	TB	Negative	Negative	NA	On treatment	Treatment success	2013-02-05	2013-02-05	2013-02-05	2013-02-05	0	3
DEL2650	Male	New case	NA	NA	2013-02-08	DOTS Cat. I	No	Parent TU	2. Urban	06. 35-44 yrs	TB	Positive	Positive	Rif Sensitive	On treatment	Default	2013-02-02	2013-02-06	2013-02-02	2013-02-06	4	2
DEL2718	Male	Previous TB	NA	NA	2013-02-28	DOTS Cat. II	No	Other TU	2. Urban	03. 10-14 yrs	TB	Positive	Positive	Rif Sensitive	On treatment	Not available	2013-02-13	2013-02-13	2013-02-13	2013-02-13	0	15
DEL2807	Male	New case	NA	NA	2013-03-01	DOTS Cat. I	No	Parent TU	2. Urban	04. 15-24 yrs	TB	Negative	Positive	Rif Sensitive	On treatment	Treatment success	2013-02-16	2013-02-19	2013-02-16	2013-02-19	3	10
DEL2896	Male	Previous TB	NA	NA		DOTS Cat. II	No	Parent TU	2. Urban	07. 45-54 yrs	TB	Positive	Positive	Rif Sensitive	On treatment		2013-02-20	2013-02-26	2013-02-20	2013-02-26	6
DEL2947	Male	Previous TB	NA	NA	2013-03-01	DOTS Cat. II	No	Parent TU	2. Urban	05. 25-34 yrs	TB	Positive	Negative	NA	On treatment	Treatment success	2013-02-27	2013-03-01	2013-02-27	2013-02-27	0	2
DEL3059	Female	Previous TB	NA	NA	.	NA	NA	NA	2. Urban	03. 10-14 yrs	TB	Negative	Negative	NA	Not on treatment	Not available	2013-03-12	2013-03-13	2013-03-12	2013-03-13	1	.
DEL3072	Male	New case	NA	NA	2013-03-21	DOTS Cat. I	No	Other TU	2. Urban	05. 25-34 yrs	TB	Negative	Positive	Rif Sensitive	On treatment	Not available	2013-03-12	2013-03-12	2013-03-12	2013-03-12	0	9
DEL3173	Male	New case	NA	NA	2013-03-22	DOTS Cat. I	No	Other TU	2. Urban	05. 25-34 yrs	TB	Negative	Positive	Rif Sensitive	On treatment	Treatment success	2013-03-21	2013-03-21	2013-03-21	2013-03-21	0	1
DEL3174	Male	Previous TB	NA	NA	.	NA	NA	NA	2. Urban	05. 25-34 yrs	TB	Negative	Negative	NA	Not on treatment	Not available	2013-03-21	2013-03-21	2013-03-21	2013-03-21	0	.
DEL3200	Male	Previous TB	NA	NA	2013-01-28	DOTS Cat. I	No	Parent TU	2. Urban	04. 15-24 yrs	DR-TB	Positive	Positive	Rif Sensitive	On treatment	Treatment success	2013-03-20	2013-03-22	2013-03-20	2013-03-22	2	-53
DEL3205	Female	New case	NA	NA	.	NA	NA	NA	2. Urban	07. 45-54 yrs	TB	Negative	Negative	NA	Not on treatment	Not available	2013-03-22	2013-03-22	2013-03-22	2013-03-22	0	.
DEL3218	Female	Previous TB	NA	NA		DOTS Cat. II	No	Other TU	2. Urban	07. 45-54 yrs	TB	Negative	Positive	Rif Sensitive	On treatment	Not available	2013-03-26	2013-03-26	2013-03-26	2013-03-26	0
DEL3264	Male	Previous TB	NA	NA	2012-07-30	DOTS Cat. I	No	Parent TU	2. Urban	05. 25-34 yrs	DR-TB	Positive	Positive	Rif Sensitive	On treatment	Treatment success	2013-03-26	2013-03-28	2013-03-26	2013-03-28	2	-24
DEL3323	Male	New case	NA	NA	2013-04-12	DOTS Cat. I	No	Other TU	2. Urban	06. 35-44 yrs	TB	Negative	Positive	Rif Sensitive	On treatment	Treatment success	2013-04-03	2013-04-08	2013-04-03	2013-04-08	5	4
DEL3347	Male	New case	NA	R-Resistant	2013-04-09	DOTS Cat. IV	No	Parent TU	2. Urban	07. 45-54 yrs	TB	Negative	Positive	Rif Resistant	On treatment	Not available	2013-04-04	2013-04-04	2013-04-04	2013-04-04	0	5
DEL3391	Female	New case	NA	NA	2013-04-12	DOTS Cat. I	No	Other TU	2. Urban	03. 10-14 yrs	TB	Negative	Positive	Rif Sensitive	On treatment	Treatment success	2013-04-08	2013-04-08	2013-04-08	2013-04-08	0	4
DEL3482	Male	Previous TB	NA	NA	2013-03-05	DOTS Cat. II	No	Parent TU	2. Urban	07. 45-54 yrs	TB	Negative	Positive	Rif Sensitive	On treatment	Death	2013-02-23	2013-02-25	2013-02-23	2013-02-25	2	8
DEL3498	Male	Previous TB	NA	R-Resistant	2013-04-26	DOTS Cat. IV	No	Other TU	2. Urban	07. 45-54 yrs	TB	Negative	Positive	Rif Resistant	On treatment	Not available	2013-04-15	2013-04-15	2013-04-15	2013-04-15	0	11
DEL3532	Male	New case	NA	NA	.	Non-RNTCP regimen	No	Parent TU	2. Urban	05. 25-34 yrs	TB	Positive	Positive	Rif Sensitive	On treatment	Not available	2013-04-17	2013-04-17	2013-04-17	2013-04-17	0	.
DEL3668	Male	New case	NA	NA	.	NA	NA	NA	2. Urban	02. 5-9 yrs	TB	Negative	Negative	NA	Not on treatment	Not available	2013-04-29	2013-04-29	2013-04-29	2013-04-29	0	.
DEL3761	Male	Previous TB	NA	R-Resistant	2013-05-09	DOTS Cat. IV	No	Other TU	2. Urban	06. 35-44 yrs	TB	Positive	Positive	Rif Resistant	On treatment	Not available	2013-05-04	2013-05-04	2013-05-04	2013-05-04	0	5
DEL3821	Male	New case	NA	NA	2013-05-10	DOTS Cat. I	No	Parent TU	2. Urban	06. 35-44 yrs	TB	Negative	Positive	Rif Sensitive	On treatment	Treatment success	2013-05-09	2013-05-09	2013-05-09	2013-05-09	0	1
DEL3823	Female	New case	NA	NA	2013-05-13	DOTS Cat. I	No	Parent TU	2. Urban	04. 15-24 yrs	TB	Positive	Positive	Rif Sensitive	On treatment	Treatment success	2013-05-09	2013-05-09	2013-05-09	2013-05-09	0	4
DEL3870	Male	Previous TB	NA	NA	2012-10-17	DOTS Cat. II	No	Parent TU	2. Urban	06. 35-44 yrs	DR-TB	Positive	Positive	Rif Sensitive	On treatment	Failure	2013-05-06	2013-05-13	2013-05-06	2013-05-13	7	-20
DEL3872	Female	New case	NA	NA	2013-05-13	DOTS Cat. I	No	Other TU	2. Urban	05. 25-34 yrs	TB	Negative	Positive	Rif Sensitive	On treatment	Not available	2013-05-13	2013-05-13	2013-05-13	2013-05-13	0	0
DEL3895	Male	Previous TB	NA	NA	.	NA	NA	NA	2. Urban	03. 10-14 yrs	TB	Negative	Negative	NA	Not on treatment	Not available	2013-05-14	2013-05-14	2013-05-14	2013-05-14	0	.
DEL3955	Female	Previous TB	NA	NA	.	NA	NA	NA	2. Urban	05. 25-34 yrs	TB	Negative	Negative	NA	Not on treatment	Not available	2013-05-18	2013-05-18	2013-05-18	2013-05-18	0	.
DEL3956	Male	New case	NA	NA	2013-05-22	DOTS Cat. I	No	Parent TU	2. Urban	06. 35-44 yrs	TB	Positive	Positive	Rif Sensitive	On treatment	Treatment success	2013-05-18	2013-05-20	2013-05-18	2013-05-20	2	2
DEL4019	Male	New case	NA	NA	.	NA	NA	NA	2. Urban	07. 45-54 yrs	TB	Negative	Negative	NA	Not on treatment	Not available	2013-05-23	2013-05-23	2013-05-23	2013-05-23	0	.
DEL4046	Male	New case	NA	NA	.	Non-RNTCP regimen	No	Other TU	2. Urban	06. 35-44 yrs	TB	Negative	Positive	Rif Sensitive	On treatment	Not available	2013-05-27	2013-05-28	2013-05-27	2013-05-28	1	.
DEL4052	Female	New case	NA	NA	2013-05-30	DOTS Cat. I	No	Other TU	2. Urban	06. 35-44 yrs	TB	Negative	Positive	Rif Sensitive	On treatment	Not available	2013-05-27	2013-05-27	2013-05-27	2013-05-27	0	3
DEL4073	Male	Previous TB	NA	NA	.	NA	Yes	Other TU	2. Urban	08. 55-64 yrs	TB	Positive	Positive	Rif Sensitive	Not on treatment	Not available	2013-05-28	2013-05-29	2013-05-28	2013-05-29	1	.
DEL4186	Male	New case	NA	NA	2013-06-11	DOTS Cat. I	No	Parent TU	2. Urban	05. 25-34 yrs	TB	Positive	Positive	Rif Sensitive	On treatment	Treatment success	2013-06-07	2013-06-08	2013-06-07	2013-06-08	1	3
DEL4313	Female	New case	NA	NA	2013-06-20	DOTS Cat. I	No	Parent TU	2. Urban	07. 45-54 yrs	TB	Negative	Positive	Rif Sensitive	On treatment	Treatment success	2013-06-20	2013-06-20	2013-06-20	2013-06-20	0	0
DEL4322	Male	Previous TB	NA	NA	.	NA	NA	NA	2. Urban	07. 45-54 yrs	TB	Negative	Negative	NA	Not on treatment	Not available	2013-06-20	2013-06-20	2013-06-20	2013-06-20	0	.
DEL4339	Male	Previous TB	NA	NA	2013-06-25	DOTS Cat. II	No	Parent TU	2. Urban	06. 35-44 yrs	DR-TB	Positive	Positive	Rif Sensitive	On treatment	Not available	2013-06-19	2013-06-22	2013-06-19	2013-06-22	3	3
DEL4360	Female	New case	NA	NA	.	NA	NA	NA	2. Urban	05. 25-34 yrs	TB	Negative	Negative	NA	Not on treatment	Not available	2013-06-25	2013-06-25	2013-06-25	2013-06-25	0	.
DEL4372	Male	New case	NA	NA	2013-06-26	DOTS Cat. I	No	Other TU	2. Urban	05. 25-34 yrs	TB	Positive	Positive	Rif Sensitive	On treatment	Not available	2013-06-24	2013-06-25	2013-06-24	2013-06-25	1	1
DEL4404	Female	Previous TB	NA	NA	.	NA	NA	NA	2. Urban	05. 25-34 yrs	TB	Negative	Negative	NA	Not on treatment	Not available	2013-06-26	2013-06-28	2013-06-26	2013-06-28	2	.
DEL4440	Male	New case	NA	NA	.	NA	NA	NA	2. Urban	09. 65-74 yrs	TB	Negative	Negative	NA	Not on treatment	Not available	2013-07-01	2013-07-01	2013-07-01	2013-07-01	0	.
DEL4460	Male	New case	NA	NA	2013-07-05	DOTS Cat. I	No	Parent TU	2. Urban	07. 45-54 yrs	TB	Negative	Positive	Rif Sensitive	On treatment	Treatment success	2013-07-02	2013-07-02	2013-07-02	2013-07-02	0	3
DEL4569	Male	New case	NA	NA	.	NA	NA	NA	2. Urban	03. 10-14 yrs	TB	Negative	Negative	NA	Not on treatment	Not available	2013-07-09	2013-07-09	2013-07-09	2013-07-09	0	.
DEL4577	Male	Previous TB	NA	NA	.	NA	NA	NA	2. Urban	06. 35-44 yrs	TB	Negative	Negative	NA	Not on treatment	Not available	2013-07-09	2013-07-09	2013-07-09	2013-07-09	0	.
DEL4667	Male	Previous TB	NA	NA	.	NA	NA	NA	2. Urban	05. 25-34 yrs	TB	Negative	Negative	NA	Not on treatment	Not available	2013-07-15	2013-07-15	2013-07-15	2013-07-15	0	.
DEL4856	Male	New case	NA	NA	2013-07-30	DOTS Cat. I	No	Other TU	2. Urban	06. 35-44 yrs	TB	Negative	Positive	Rif Sensitive	On treatment	Not available	2013-07-29	2013-07-29	2013-07-29	2013-07-29	0	1
DEL4873	Female	New case	NA	NA	.	NA	NA	NA	2. Urban	08. 55-64 yrs	TB	Negative	Negative	NA	Not on treatment	Not available	2013-07-30	2013-07-30	2013-07-30	2013-07-30	0	.
DEL4993	Male	New case	NA	NA	.	NA	NA	NA	2. Urban	05. 25-34 yrs	TB	Negative	Negative	NA	Not on treatment	Not available	2013-08-07	2013-08-07	2013-08-07	2013-08-07	0	.
DEL4996	Male	New case	NA	NA	.	NA	NA	NA	2. Urban	05. 25-34 yrs	TB	Negative	Negative	NA	Not on treatment	Not available	2013-08-06	2013-08-07	2013-08-06	2013-08-07	1	.
DEL5093	Female	New case	NA	NA	.	NA	NA	NA	2. Urban	04. 15-24 yrs	TB	Negative	Negative	NA	Not on treatment	Not available	2013-08-17	2013-08-17	2013-08-17	2013-08-17	0	.
DEL5115	Male	Previous TB	R-Resistant	R-Resistant	2013-09-14	DOTS Cat. IV	No	Other TU	2. Urban	05. 25-34 yrs	TB	Positive	Positive	Rif Resistant	On treatment	Not available	2013-08-19	2013-08-19	2013-08-19	2013-08-19	0	26
DEL5119	Male	Previous TB	NA	NA	2012-10-17	DOTS Cat. II	No	Parent TU	2. Urban	05. 25-34 yrs	DR-TB	Positive	Positive	Rif Sensitive	On treatment	Failure	2013-08-12	2013-08-19	2013-08-12	2013-08-19	7	-30
DEL5175	Male	New case	NA	NA	2013-08-25	DOTS Cat. I	No	Other TU	2. Urban	05. 25-34 yrs	TB	Negative	Positive	Rif Sensitive	On treatment	Not available	2013-08-23	2013-08-23	2013-08-23	2013-08-23	0	2
DEL5179	Male	Previous TB	NA	NA	.	NA	NA	NA	2. Urban	05. 25-34 yrs	TB	Negative	Negative	NA	Not on treatment	Not available	2013-08-23	2013-08-23	2013-08-23	2013-08-23	0	.
DEL5222	Male	New case	NA	NA	2013-09-03	DOTS Cat. I	No	Other TU	2. Urban	06. 35-44 yrs	TB	Negative	Positive	Rif Sensitive	On treatment	Not available	2013-09-02	2013-09-02	2013-09-02	2013-09-02	0	1
DEL5226	Male	Previous TB	NA	NA	2013-09-06	DOTS Cat. II	No	Parent TU	2. Urban	07. 45-54 yrs	TB	Negative	Positive	Rif Sensitive	On treatment	Not available	2013-09-04	2013-09-04	2013-09-04	2013-09-04	0	2
DEL5228	Female	Previous TB	NA	NA	.	NA	NA	NA	2. Urban	05. 25-34 yrs	TB	Negative	Negative	NA	Not on treatment	Not available	2013-09-05	2013-09-05	2013-09-05	2013-09-05	0	.
DEL5242	Female	New case	NA	NA	.	NA	NA	NA	2. Urban	06. 35-44 yrs	TB	Negative	Negative	NA	Not on treatment	Not available	2013-09-10	2013-09-10	2013-09-10	2013-09-10	0	.
DEL5351	Male	New case	NA	NA	.	NA	NA	NA	2. Urban	06. 35-44 yrs	TB	Negative	Negative	NA	Not on treatment	Not available	2013-09-21	2013-09-21	2013-09-21	2013-09-21	0	.
DEL5382	Male	Previous TB	NA	NA	2013-06-12	DOTS Cat. I	No	Parent TU	2. Urban	05. 25-34 yrs	DR-TB	Positive	Positive	Rif Sensitive	On treatment	Treatment success	2013-09-19	2013-09-24	2013-09-19	2013-09-24	5	-10
DEL5456	Female	New case	NA	NA	.	NA	NA	NA	2. Urban	05. 25-34 yrs	TB	Negative	Negative	NA	Not on treatment	Not available	2013-10-01	2013-10-01	2013-10-01	2013-10-01	0	.
DEL5626	Female	Previous TB	NA	NA	.	NA	NA	NA	2. Urban	06. 35-44 yrs	TB	Negative	Negative	NA	Not on treatment	Not available	2013-10-15	2013-10-17	2013-10-15	2013-10-17	2	.
DEL5707	Female	Previous TB	NA	NA	.	NA	NA	NA	2. Urban	04. 15-24 yrs	TB	Negative	Negative	NA	Not on treatment	Not available	2013-10-19	2013-10-28	2013-10-19	2013-10-28	9	.
DEL5750	Male	New case	NA	NA	2013-11-01	DOTS Cat. I	No	Parent TU	2. Urban	04. 15-24 yrs	TB	Positive	Positive	Rif Sensitive	On treatment	Not available	2013-10-29	2013-10-30	2013-10-29	2013-10-30	1	2
DEL5803	Female	Previous TB	NA	NA	2013-11-06	DOTS Cat. II	No	Parent TU	2. Urban	03. 10-14 yrs	TB	Positive	Positive	Rif Sensitive	On treatment	Not available	2013-11-02	2013-11-04	2013-11-02	2013-11-04	2	2
DEL5811	Female	New case	NA	NA	2013-11-11	DOTS Cat. I	No	Parent TU	2. Urban	05. 25-34 yrs	TB	Negative	Positive	Rif Sensitive	On treatment	Not available	2013-11-04	2013-11-04	2013-11-04	2013-11-04	0	7
DEL5819	Female	New case	NA	NA	.	NA	NA	NA	2. Urban	02. 5-9 yrs	TB	Negative	Negative	NA	Not on treatment	Not available	2013-11-05	2013-11-05	2013-11-05	2013-11-05	0	.
DEL5843	Male	New case	NA	NA	2013-11-08	DOTS Cat. I	No	Other TU	2. Urban	07. 45-54 yrs	TB	Positive	Positive	Rif Sensitive	On treatment	Not available	2013-11-07	2013-11-07	2013-11-07	2013-11-07	0	1
DEL5869	Male	Previous TB	NA	NA	.	NA	NA	NA	2. Urban	06. 35-44 yrs	TB	Negative	Negative	NA	Not on treatment	Not available	2013-11-08	2013-11-08	2013-11-08	2013-11-08	0	.
DEL5877	Female	New case	NA	R-Resistant	2013-11-16	DOTS Cat. IV	No	Other TU	2. Urban	05. 25-34 yrs	TB	Negative	Positive	Rif Resistant	On treatment	Not available	2013-11-09	2013-11-09	2013-11-09	2013-11-09	0	7
DEL5879	Male	Previous TB	NA	NA	.	NA	NA	NA	2. Urban	04. 15-24 yrs	TB	Negative	Negative	NA	Not on treatment	Not available	2013-11-09	2013-11-09	2013-11-09	2013-11-09	0	.
DEL5940	Female	Previous TB	NA	NA	2013-11-23	DOTS Cat. IV	No	Other TU	2. Urban	05. 25-34 yrs	TB	Negative	Positive	Rif Resistant	On treatment	Not available	2013-11-13	2013-11-14	2013-11-13	2013-11-14	1	9
DEL5971	Male	Previous TB	NA	NA	.	NA	NA	NA	2. Urban	04. 15-24 yrs	TB	Negative	Negative	NA	Not on treatment	Not available	2013-11-16	2013-11-16	2013-11-16	2013-11-16	0	.
DEL6014	Female	Previous TB	NA	NA	.	NA	NA	NA	2. Urban	06. 35-44 yrs	TB	Negative	Negative	NA	Not on treatment	Not available	2013-11-20	2013-11-20	2013-11-20	2013-11-20	0	.
DEL6088	Female	New case	NA	NA	.	NA	NA	NA	2. Urban	05. 25-34 yrs	TB	Negative	Negative	NA	Not on treatment	Not available	2013-11-22	2013-11-22	2013-11-22	2013-11-22	0	.
DEL6301	Female	Previous TB	NA	NA	.	NA	NA	NA	2. Urban	07. 45-54 yrs	TB	Negative	Negative	NA	Not on treatment	Not available	2013-12-05	2013-12-05	2013-12-05	2013-12-05	0	.
DEL6308	Female	New case	NA	NA	.	NA	NA	NA	2. Urban	07. 45-54 yrs	TB	Negative	Negative	NA	Not on treatment	Not available	2013-12-06	2013-12-06	2013-12-06	2013-12-06	0	.
DEL6400	Male	New case	NA	NA	.	NA	NA	NA	2. Urban	08. 55-64 yrs	TB	Negative	Negative	NA	Not on treatment	Not available	2013-12-11	2013-12-11	2013-12-11	2013-12-11	0	.
DEL6415	Male	Previous TB	NA	NA	.	NA	NA	NA	2. Urban	04. 15-24 yrs	TB	Negative	Negative	NA	Not on treatment	Not available	2013-12-12	2013-12-12	2013-12-12	2013-12-12	0	.
DEL6494	Male	Previous TB	NA	NA	2013-12-20	DOTS Cat. II	No	Other TU	2. Urban	05. 25-34 yrs	TB	Negative	Positive	Rif Sensitive	On treatment	Not available	2013-12-18	2013-12-18	2013-12-18	2013-12-18	0	2
DEL6588	Male	New case	NA	NA	.	NA	NA	NA	2. Urban	06. 35-44 yrs	TB	Negative	Negative	NA	Not on treatment	Not available	2013-12-24	2013-12-24	2013-12-24	2013-12-24	0	.
DEL6629	Male	New case	NA	NA	.	NA	No	Other TU	2. Urban	04. 15-24 yrs	TB	Negative	Positive	Rif Sensitive	Not on treatment	Not available	2013-12-28	2013-12-28	2013-12-28	2013-12-28	0	.
DEL6633	Male	Previous TB	NA	NA	.	NA	NA	NA	2. Urban	08. 55-64 yrs	TB	Negative	Negative	NA	Not on treatment	Not available	2013-12-28	2013-12-28	2013-12-28	2013-12-28	0	.
MEH/0663	Female	New case	NA	NA	2012-07-05	DOTS Cat. I	No	Parent TU	1. Rural	05. 25-34 yrs	TB	Positive	Positive	Rif Sensitive	On treatment	Treatment success	2012-06-23	2012-06-23	2012-06-23	2012-06-23	0	12
MEH/0978	Male	New case	NA	NA	2012-09-26	DOTS Cat. I	No	Parent TU	1. Rural	07. 45-54 yrs	TB	Negative	Positive	Rif Sensitive	On treatment	Treatment success	2012-09-19	2012-09-19	2012-09-19	2012-09-19	0	7
MEH/1078	Male	Previous TB	NA	NA	2012-10-23	DOTS Cat. IV	No	Parent TU	1. Rural	08. 55-64 yrs	TB	Negative	Positive	Rif Resistant	On treatment	Not available	2012-10-12	2012-10-12	2012-10-12	2012-10-12	0	11
MEH/1127	Male	New case	NA	NA	2012-10-23	DOTS Cat. I	No	Parent TU	1. Rural	05. 25-34 yrs	TB	Positive	Positive	Rif Sensitive	On treatment	Death	2012-10-22	2012-10-22	2012-10-22	2012-10-22	0	1
MEH/1468	Male	New case	NA	NA	.	NA	NA	NA	1. Rural	05. 25-34 yrs	TB	Negative	Negative	NA	Not on treatment	Not available	2013-01-08	2013-01-08	2013-01-08	2013-01-08	0	.
MEH/1469	Female	New case	NA	NA	.	NA	NA	NA	1. Rural	04. 15-24 yrs	TB	Negative	Negative	NA	Not on treatment	Not available	2013-01-08	2013-01-08	2013-01-08	2013-01-08	0	.
MEH/2103	Male	New case	NA	NA	2013-04-15	DOTS Cat. I	No	Parent TU	1. Rural	05. 25-34 yrs	TB	Positive	Positive	Rif Sensitive	On treatment	Treatment success	2013-04-11	2013-04-11	2013-04-11	2013-04-11	0	4
MEH/2286	Male	New case	NA	NA	2013-05-14	DOTS Cat. II	No	Parent TU	1. Rural	07. 45-54 yrs	TB	Negative	Positive	Rif Sensitive	On treatment	Not available	2013-04-23	2013-04-23	2013-04-23	2013-04-23	0	21
MEH/2287	Female	New case	NA	NA	.	NA	NA	NA	1. Rural	07. 45-54 yrs	TB	Negative	Negative	NA	Not on treatment	Not available	2013-04-23	2013-04-23	2013-04-23	2013-04-23	0	.
MEH/2408	Male	New case	NA	NA	2013-05-15	DOTS Cat. I	No	Parent TU	1. Rural	05. 25-34 yrs	TB	Positive	Positive	Rif Sensitive	On treatment	Treatment success	2013-05-13	2013-05-14	2013-05-13	2013-05-14	1	1
MEH/2574	Female	New case	NA	NA	.	NA	NA	NA	1. Rural	06. 35-44 yrs	TB	Negative	Negative	NA	Not on treatment	Not available	2013-06-15	2013-06-15	2013-06-15	2013-06-15	0	.
MEH/2610	Male	Previous TB	NA	NA	.	NA	Yes	Parent TU	1. Rural	07. 45-54 yrs	TB	Positive	Positive	Rif Sensitive	Not on treatment	Death	2013-06-25	2013-06-25	2013-06-25	2013-06-25	0	.
MEH/2762	Female	Previous TB	NA	NA	.	NA	NA	NA	1. Rural	06. 35-44 yrs	TB	Negative	Negative	NA	Not on treatment	Not available	2013-07-26	2013-07-26	2013-07-26	2013-07-26	0	.
MEH/3379	Male	New case	NA	NA	2013-12-12	DOTS Cat. I	No	Parent TU	1. Rural	07. 45-54 yrs	TB	Positive	Positive	Rif Sensitive	On treatment	Not available	2013-12-06	2013-12-06	2013-12-06	2013-12-06	0	6
MEH/3414	Male	New case	NA	NA	.	NA	Yes	Other TU	1. Rural	08. 55-64 yrs	TB	Negative	Positive	Rif Sensitive	Not on treatment	Not available	2013-12-12	2013-12-12	2013-12-12	2013-12-12	0	.
RAN0862	Male	New case	NA	NA	.	NA	Yes	Other TU	3. Tribal & Hilly	06. 35-44 yrs	TB	Negative	Positive	Rif Resistant	Not on treatment	Not available	2012-08-03	2012-08-07	2012-08-04	2012-08-07	4	.
RAN1309	Male	New case	NA	NA	.	NA	No	Other TU	3. Tribal & Hilly	06. 35-44 yrs	TB	Negative	Positive	Rif Sensitive	Not on treatment	Not available	2012-09-24	2012-09-25	2012-09-25	2012-09-25	1	.
RAN1375	Female	New case	NA	NA	.	NA	NA	NA	3. Tribal & Hilly	05. 25-34 yrs	TB	Negative	Negative	NA	Not on treatment	Not available	2012-09-28	2012-09-29	2012-09-29	2012-09-29	1	.
RAN1513	Male	New case	NA	NA	.	NA	NA	NA	3. Tribal & Hilly	10. 75-84 yrs	TB	Negative	Negative	NA	Not on treatment	Not available	2012-10-09	2012-10-09	2012-10-10	2012-10-09	0	.
RAN1514	Female	New case	NA	NA	.	NA	NA	NA	3. Tribal & Hilly	06. 35-44 yrs	TB	Negative	Negative	NA	Not on treatment	Not available	2012-10-09	2012-10-10	2012-10-10	2012-10-10	1	.
RAN1672	Male	New case	NA	NA	.	NA	No	Other TU	3. Tribal & Hilly	06. 35-44 yrs	TB	Negative	Positive	Rif Sensitive	Not on treatment	Not available	2012-10-20	2012-10-20	2012-10-22	2012-10-20	0	.
RAN1714	Female	New case	NA	NA	.	NA	NA	NA	3. Tribal & Hilly	02. 5-9 yrs	TB	Negative	Negative	NA	Not on treatment	Not available	2012-10-26	2012-10-26	2012-10-29	2012-10-26	0	.
RAN1904	Male	Previous TB	NA	NA	.	NA	NA	NA	3. Tribal & Hilly	06. 35-44 yrs	TB	Negative	Negative	NA	Not on treatment	Not available	2012-11-17	2012-11-17	2012-11-17	2012-11-17	0	.
RAN1972	Male	New case	NA	NA	.	NA	NA	NA	3. Tribal & Hilly	04. 15-24 yrs	TB	Negative	Negative	NA	Not on treatment	Not available	2012-11-27	2012-11-27	2012-11-28	2012-11-27	0	.
RAN2016	Male	Previous TB	NA	NA	.	NA	No	Other TU	3. Tribal & Hilly	05. 25-34 yrs	TB	Negative	Positive	Rif Resistant	Not on treatment	Not available	2012-12-03	2012-12-03	2012-12-04	2012-12-03	0	.
RAN2054	Male	New case	NA	NA	.	NA	NA	NA	3. Tribal & Hilly	05. 25-34 yrs	TB	Negative	Negative	NA	Not on treatment	Not available	2012-12-06	2012-12-08	2012-12-07	2012-12-08	2	.
RAN2253	Female	New case	NA	NA	.	NA	NA	NA	3. Tribal & Hilly	05. 25-34 yrs	TB	Negative	Negative	NA	Not on treatment	Not available	2012-12-28	2012-12-28	2012-12-29	2012-12-28	0	.
RAN2254	Male	New case	NA	NA	.	NA	NA	NA	3. Tribal & Hilly	03. 10-14 yrs	TB	Negative	Negative	NA	Not on treatment	Not available	2012-12-28	2012-12-28	2012-12-29	2012-12-28	0	.
RAN2255	Male	New case	NA	NA	.	NA	NA	NA	3. Tribal & Hilly	03. 10-14 yrs	TB	Negative	Negative	NA	Not on treatment	Not available	2012-12-28	2012-12-29	2012-12-29	2012-12-29	1	.
RAN2272	Male	New case	NA	NA	.	NA	NA	NA	3. Tribal & Hilly	04. 15-24 yrs	TB	Negative	Negative	NA	Not on treatment	Not available	2012-12-31	2012-12-31	2013-01-01	2012-12-31	0	.
RAN2277	Male	New case	NA	NA	.	NA	NA	NA	3. Tribal & Hilly	06. 35-44 yrs	TB	Negative	Negative	NA	Not on treatment	Not available	2012-12-29	2012-12-29	2012-12-31	2012-12-29	0	.
RAN2285	Female	New case	NA	NA	.	NA	NA	NA	3. Tribal & Hilly	06. 35-44 yrs	TB	Negative	Negative	NA	Not on treatment	Not available	2013-01-01	2013-01-02	2013-01-02	2013-01-02	1	.
RAN2372	Male	New case	NA	NA	.	NA	NA	NA	3. Tribal & Hilly	06. 35-44 yrs	TB	Negative	Negative	NA	Not on treatment	Not available	2013-01-09	2013-01-09	2013-01-10	2013-01-09	0	.
RAN2476	Male	New case	NA	NA	.	NA	NA	NA	3. Tribal & Hilly	06. 35-44 yrs	TB	Negative	Negative	NA	Not on treatment	Not available	2013-01-21	2013-01-21	2013-01-22	2013-01-21	0	.
RAN3435	Female	Previous TB	NA	NA	.	NA	NA	NA	3. Tribal & Hilly	04. 15-24 yrs	TB	Negative	Negative	NA	Not on treatment	Not available	2013-01-31	2013-01-31	2013-02-01	2013-01-31	0	.
RAN3563	Female	New case	NA	NA	.	NA	NA	NA	3. Tribal & Hilly	05. 25-34 yrs	TB	Negative	Negative	NA	Not on treatment	Not available	2013-02-04	2013-02-05	2013-02-05	2013-02-05	1	.
RAN3710	Female	New case	NA	NA	.	NA	NA	NA	3. Tribal & Hilly	07. 45-54 yrs	TB	Negative	Negative	NA	Not on treatment	Not available	2013-02-12	2013-02-12	2013-02-13	2013-02-12	0	.
RAN3759	Male	New case	NA	NA	.	NA	NA	NA	3. Tribal & Hilly	05. 25-34 yrs	TB	Negative	Negative	NA	Not on treatment	Not available	2013-02-15	2013-02-16	2013-02-16	2013-02-16	1	.
RAN3782	Male	New case	NA	NA	2013-02-27	DOTS Cat. I	No	Other TU	3. Tribal & Hilly	06. 35-44 yrs	TB	Negative	Positive	Rif Sensitive	On treatment	Treatment success	2013-02-18	2013-02-18	2013-02-18	2013-02-18	0	9
RAN3811	Male	New case	NA	NA	.	NA	NA	NA	3. Tribal & Hilly	08. 55-64 yrs	TB	Negative	Negative	NA	Not on treatment	Not available	2013-02-20	2013-02-21	2013-02-21	2013-02-21	1	.
RAN3831	Male	New case	NA	NA	.	NA	NA	NA	3. Tribal & Hilly	07. 45-54 yrs	TB	Negative	Negative	NA	Not on treatment	Not available	2013-02-21	2013-02-22	2013-02-22	2013-02-22	1	.
RAN4021	Male	New case	NA	NA	.	NA	NA	NA	3. Tribal & Hilly	07. 45-54 yrs	TB	Negative	Negative	NA	Not on treatment	Not available	2013-03-08	2013-03-09	2013-03-09	2013-03-09	1	.
RAN4045	Male	New case	NA	NA	.	NA	NA	NA	3. Tribal & Hilly	06. 35-44 yrs	TB	Negative	Negative	NA	Not on treatment	Not available	2013-03-11	2013-03-11	2013-03-11	2013-03-11	0	.
RAN4090	Male	New case	NA	NA	.	NA	NA	NA	3. Tribal & Hilly	06. 35-44 yrs	TB	Negative	Negative	NA	Not on treatment	Not available	2013-03-12	2013-03-12	2013-03-12	2013-03-12	0	.
RAN4124	Male	New case	NA	NA	.	NA	NA	NA	3. Tribal & Hilly	05. 25-34 yrs	TB	Negative	Negative	NA	Not on treatment	Not available	2013-03-15	2013-03-15	2013-03-15	2013-03-15	0	.
RAN4135	Male	New case	NA	NA	.	NA	NA	NA	3. Tribal & Hilly	05. 25-34 yrs	TB	Negative	Negative	NA	Not on treatment	Not available	2013-03-14	2013-03-16	2013-03-15	2013-03-16	2	.
RAN4243	Female	New case	NA	NA	.	NA	NA	NA	3. Tribal & Hilly	02. 5-9 yrs	TB	Negative	Negative	NA	Not on treatment	Not available	2013-03-22	2013-03-22	2013-03-22	2013-03-22	0	.
RAN4258	Male	New case	NA	NA	.	NA	No	Other TU	3. Tribal & Hilly	06. 35-44 yrs	TB	Positive	Positive	Rif Sensitive	Not on treatment	Not available	2013-03-23	2013-03-23	2013-03-25	2013-03-23	0	.
RAN4261	Male	New case	NA	NA	.	NA	NA	NA	3. Tribal & Hilly	06. 35-44 yrs	TB	Negative	Negative	NA	Not on treatment	Not available	2013-03-23	2013-03-23	2013-03-25	2013-03-23	0	.
RAN4307	Female	New case	NA	NA	.	NA	NA	NA	3. Tribal & Hilly	06. 35-44 yrs	TB	Negative	Negative	NA	Not on treatment	Not available	2013-03-29	2013-03-29	2013-03-29	2013-03-29	0	.
RAN4328	Female	New case	NA	NA	.	NA	NA	NA	3. Tribal & Hilly	06. 35-44 yrs	TB	Negative	Negative	NA	Not on treatment	Not available	2013-04-01	2013-04-02	2013-04-02	2013-04-02	1	.
RAN4379	Female	New case	NA	NA	.	NA	NA	NA	3. Tribal & Hilly	05. 25-34 yrs	TB	Negative	Negative	NA	Not on treatment	Not available	2013-04-04	2013-04-04	2013-04-05	2013-04-04	0	.
RAN4408	Female	New case	NA	NA	2013-04-17	DOTS Cat. I	No	Other TU	3. Tribal & Hilly	06. 35-44 yrs	TB	Negative	Positive	Rif Sensitive	On treatment	Treatment success	2013-04-06	2013-04-06	2013-04-08	2013-04-06	0	11
RAN4409	Male	New case	NA	NA	.	NA	NA	NA	3. Tribal & Hilly	06. 35-44 yrs	TB	Negative	Negative	NA	Not on treatment	Not available	2013-04-06	2013-04-06	2013-04-08	2013-04-06	0	.
RAN4416	Male	New case	NA	NA	.	NA	NA	NA	3. Tribal & Hilly	06. 35-44 yrs	TB	Negative	Negative	NA	Not on treatment	Not available	2013-04-06	2013-04-06	2013-04-08	2013-04-06	0	.
RAN4418	Male	New case	NA	NA	.	NA	NA	NA	3. Tribal & Hilly	06. 35-44 yrs	TB	Negative	Negative	NA	Not on treatment	Not available	2013-04-06	2013-04-06	2013-04-08	2013-04-06	0	.
RAN4483	Female	New case	NA	NA	.	NA	NA	NA	3. Tribal & Hilly	06. 35-44 yrs	TB	Negative	Negative	NA	Not on treatment	Not available	2013-04-12	2013-04-15	2013-04-13	2013-04-15	3	.
RAN4519	Female	New case	NA	NA	.	NA	NA	NA	3. Tribal & Hilly	06. 35-44 yrs	TB	Negative	Negative	NA	Not on treatment	Not available	2013-04-16	2013-04-17	2013-04-17	2013-04-17	1	.
RAN4562	Female	New case	NA	NA	2013-04-24	DOTS Cat. I	No	Parent TU	3. Tribal & Hilly	05. 25-34 yrs	TB	Positive	Positive	Rif Sensitive	On treatment	Treatment success	2013-04-22	2013-04-22	2013-04-22	2013-04-22	0	2
RAN4579	Female	New case	NA	NA	.	NA	No	Other TU	3. Tribal & Hilly	04. 15-24 yrs	TB	Negative	Positive	Rif Sensitive	Not on treatment	Not available	2013-04-23	2013-04-24	2013-04-24	2013-04-24	1	.
RAN4595	Male	New case	NA	NA	.	NA	NA	NA	3. Tribal & Hilly	06. 35-44 yrs	TB	Negative	Negative	NA	Not on treatment	Not available	2013-04-24	2013-04-25	2013-04-25	2013-04-25	1	.
RAN4596	Female	New case	NA	NA	.	NA	NA	NA	3. Tribal & Hilly	06. 35-44 yrs	TB	Negative	Negative	NA	Not on treatment	Not available	2013-04-24	2013-04-25	2013-04-25	2013-04-25	1	.
RAN4689	Male	New case	NA	NA	.	NA	No	Other TU	3. Tribal & Hilly	06. 35-44 yrs	TB	Positive	Positive	Rif Sensitive	Not on treatment	Not available	2013-05-02	2013-05-02	2013-05-02	2013-05-02	0	.
RAN4690	Female	New case	NA	NA	.	NA	NA	NA	3. Tribal & Hilly	05. 25-34 yrs	TB	Negative	Negative	NA	Not on treatment	Not available	2013-05-02	2013-05-03	2013-05-03	2013-05-03	1	.
RAN4733	Male	New case	NA	NA	.	NA	NA	NA	3. Tribal & Hilly	05. 25-34 yrs	TB	Negative	Negative	NA	Not on treatment	Not available	2013-05-07	2013-05-07	2013-05-08	2013-05-07	0	.
RAN4735	Male	New case	NA	NA	.	NA	NA	NA	3. Tribal & Hilly	05. 25-34 yrs	TB	Negative	Negative	NA	Not on treatment	Not available	2013-05-07	2013-05-08	2013-05-08	2013-05-08	1	.
RAN4747	Male	New case	NA	NA	.	NA	NA	NA	3. Tribal & Hilly	05. 25-34 yrs	TB	Negative	Negative	NA	Not on treatment	Not available	2013-05-08	2013-05-09	2013-05-09	2013-05-09	1	.
RAN4796	Female	New case	NA	NA	.	NA	NA	NA	3. Tribal & Hilly	06. 35-44 yrs	TB	Negative	Negative	NA	Not on treatment	Not available	2013-05-13	2013-05-14	2013-05-14	2013-05-14	1	.
RAN4797	Male	New case	NA	NA	.	NA	NA	NA	3. Tribal & Hilly	06. 35-44 yrs	TB	Negative	Negative	NA	Not on treatment	Not available	2013-05-13	2013-05-14	2013-05-14	2013-05-14	1	.
RAN4850	Female	New case	NA	NA	.	NA	No	Other TU	3. Tribal & Hilly	08. 55-64 yrs	TB	Positive	Positive	Rif Sensitive	Not on treatment	Not available	2013-05-16	2013-05-17	2013-05-16	2013-05-17	1	.
RAN4863	Male	New case	NA	NA	.	NA	NA	NA	3. Tribal & Hilly	06. 35-44 yrs	TB	Negative	Negative	NA	Not on treatment	Not available	2013-05-17	2013-05-18	2013-05-18	2013-05-18	1	.
RAN4869	Female	New case	NA	NA	.	NA	No	Other TU	3. Tribal & Hilly	05. 25-34 yrs	TB	Positive	Positive	Rif Sensitive	Not on treatment	Not available	2013-05-18	2013-05-20	2013-05-20	2013-05-20	2	.
RAN4919	Male	New case	NA	NA	.	NA	NA	NA	3. Tribal & Hilly	05. 25-34 yrs	TB	Negative	Negative	NA	Not on treatment	Not available	2013-05-22	2013-05-23	2013-05-23	2013-05-23	1	.
RAN5038	Male	New case	NA	NA	2013-06-08	DOTS Cat. I	No	Parent TU	3. Tribal & Hilly	04. 15-24 yrs	TB	Positive	Positive	Rif Sensitive	On treatment	Treatment success	2013-06-06	2013-06-07	2013-06-06	2013-06-07	1	1
RAN5126	Female	New case	NA	NA	.	NA	NA	NA	3. Tribal & Hilly	05. 25-34 yrs	TB	Negative	Negative	NA	Not on treatment	Not available	2013-06-11	2013-06-12	2013-06-12	2013-06-12	1	.
RAN5127	Male	New case	NA	NA	.	NA	NA	NA	3. Tribal & Hilly	05. 25-34 yrs	TB	Negative	Negative	NA	Not on treatment	Not available	2013-06-11	2013-06-12	2013-06-12	2013-06-12	1	.
RAN5236	Male	New case	NA	NA	2013-07-01	DOTS Cat. I	No	Parent TU	3. Tribal & Hilly	04. 15-24 yrs	TB	Positive	Positive	Rif Sensitive	On treatment	Not available	2013-06-19	2013-06-20	2013-06-19	2013-06-20	1	11
RAN5243	Male	New case	NA	NA	.	NA	NA	NA	3. Tribal & Hilly	06. 35-44 yrs	TB	Negative	Negative	NA	Not on treatment	Not available	2013-06-19	2013-06-20	2013-06-20	2013-06-20	1	.
RAN5271	Male	New case	NA	NA	.	NA	NA	NA	3. Tribal & Hilly	02. 5-9 yrs	TB	Negative	Negative	NA	Not on treatment	Not available	2013-06-20	2013-06-22	2013-06-22	2013-06-22	2	.
RAN5286	Female	New case	NA	NA	.	NA	NA	NA	3. Tribal & Hilly	03. 10-14 yrs	TB	Negative	Negative	NA	Not on treatment	Not available	2013-06-22	2013-06-24	2013-06-24	2013-06-24	2	.
RAN5358	Male	New case	NA	NA	.	NA	NA	NA	3. Tribal & Hilly	05. 25-34 yrs	TB	Negative	Negative	NA	Not on treatment	Not available	2013-06-27	2013-06-29	2013-06-28	2013-06-29	2	.
RAN5359	Male	New case	NA	NA	.	NA	NA	NA	3. Tribal & Hilly	04. 15-24 yrs	TB	Negative	Negative	NA	Not on treatment	Not available	2013-06-27	2013-06-29	2013-06-28	2013-06-29	2	.
RAN5539	Female	New case	NA	NA	.	NA	NA	NA	3. Tribal & Hilly	01.Below 5	TB	Negative	Negative	NA	Not on treatment	Not available	2013-07-06	2013-07-08	2013-07-08	2013-07-08	2	.
RAN5641	Female	New case	NA	NA	.	NA	NA	NA	3. Tribal & Hilly	06. 35-44 yrs	TB	Negative	Negative	NA	Not on treatment	Not available	2013-07-20	2013-07-22	2013-07-22	2013-07-22	2	.
RAN5685	Male	New case	NA	NA	.	NA	NA	NA	3. Tribal & Hilly	06. 35-44 yrs	TB	Negative	Negative	NA	Not on treatment	Not available	2013-07-25	2013-07-26	2013-07-26	2013-07-26	1	.
RAN5694	Male	New case	NA	NA	.	NA	NA	NA	3. Tribal & Hilly	06. 35-44 yrs	TB	Negative	Negative	NA	Not on treatment	Not available	2013-07-26	2013-07-27	2013-07-27	2013-07-27	1	.
RAN5737	Female	New case	NA	NA	.	NA	NA	NA	3. Tribal & Hilly	08. 55-64 yrs	TB	Negative	Negative	NA	Not on treatment	Not available	2013-07-31	2013-08-01	2013-08-01	2013-08-01	1	.
RAN5789	Male	New case	NA	NA	.	NA	NA	NA	3. Tribal & Hilly	05. 25-34 yrs	TB	Negative	Negative	NA	Not on treatment	Not available	2013-08-03	2013-08-06	2013-08-05	2013-08-06	3	.
RAN5790	Female	New case	NA	NA	.	NA	NA	NA	3. Tribal & Hilly	05. 25-34 yrs	TB	Negative	Negative	NA	Not on treatment	Not available	2013-08-03	2013-08-06	2013-08-05	2013-08-06	3	.
RAN5810	Female	New case	NA	NA	.	NA	NA	NA	3. Tribal & Hilly	04. 15-24 yrs	TB	Negative	Negative	NA	Not on treatment	Not available	2013-08-06	2013-08-08	2013-08-07	2013-08-08	2	.
RAN5840	Male	New case	NA	NA	.	NA	NA	NA	3. Tribal & Hilly	06. 35-44 yrs	TB	Negative	Negative	NA	Not on treatment	Not available	2013-08-10	2013-08-13	2013-08-12	2013-08-13	3	.
RAN5862	Male	New case	NA	NA	.	NA	NA	NA	3. Tribal & Hilly	06. 35-44 yrs	TB	Negative	Negative	NA	Not on treatment	Not available	2013-08-13	2013-08-14	2013-08-14	2013-08-14	1	.
RAN5928	Male	Previous TB	NA	NA	2013-07-01	DOTS Cat. I	No	Parent TU	3. Tribal & Hilly	08. 55-64 yrs	DR-TB	Positive	Positive	Rif Sensitive	On treatment	Not available	2013-08-21	2013-08-21	2013-08-21	2013-08-21	0	-51
RAN5933	Male	New case	NA	NA	.	NA	No	Other TU	3. Tribal & Hilly	06. 35-44 yrs	TB	Positive	Positive	Rif Sensitive	Not on treatment	Not available	2013-08-21	2013-08-22	2013-08-22	2013-08-22	1	.
RAN5934	Female	New case	NA	NA	.	NA	NA	NA	3. Tribal & Hilly	05. 25-34 yrs	TB	Negative	Negative	NA	Not on treatment	Not available	2013-08-21	2013-08-22	2013-08-22	2013-08-22	1	.
RAN6097	Female	New case	NA	NA	.	NA	NA	NA	3. Tribal & Hilly	05. 25-34 yrs	TB	Negative	Negative	NA	Not on treatment	Not available	2013-09-05	2013-09-07	2013-09-06	2013-09-07	2	.
RAN6098	Female	New case	NA	NA	.	NA	NA	NA	3. Tribal & Hilly	03. 10-14 yrs	TB	Negative	Negative	NA	Not on treatment	Not available	2013-09-05	2013-09-07	2013-09-06	2013-09-07	2	.
RAN6099	Male	New case	NA	NA	.	NA	NA	NA	3. Tribal & Hilly	01.Below 5	TB	Negative	Negative	NA	Not on treatment	Not available	2013-09-05	2013-09-07	2013-09-06	2013-09-07	2	.
RAN6100	Female	New case	NA	NA	.	NA	NA	NA	3. Tribal & Hilly	02. 5-9 yrs	TB	Negative	Negative	NA	Not on treatment	Not available	2013-09-05	2013-09-07	2013-09-06	2013-09-07	2	.
RAN6127	Male	New case	NA	NA	.	NA	NA	NA	3. Tribal & Hilly	08. 55-64 yrs	TB	Negative	Negative	NA	Not on treatment	Not available	2013-09-07	2013-09-11	2013-09-09	2013-09-11	4	.
RAN6190	Female	New case	NA	NA	.	NA	NA	NA	3. Tribal & Hilly	07. 45-54 yrs	TB	Negative	Negative	NA	Not on treatment	Not available	2013-09-12	2013-09-14	2013-09-13	2013-09-14	2	.
RAN6191	Male	New case	NA	NA	.	NA	NA	NA	3. Tribal & Hilly	06. 35-44 yrs	TB	Negative	Negative	NA	Not on treatment	Not available	2013-09-12	2013-09-14	2013-09-13	2013-09-14	2	.
RAN6234	Male	Previous TB	NA	NA	.	NA	No	Other TU	3. Tribal & Hilly	06. 35-44 yrs	TB	Positive	Positive	Rif Sensitive	Not on treatment	Not available	2013-09-21	2013-09-21	2013-09-23	2013-09-21	0	.
RAN6332	Male	New case	NA	NA	.	NA	No	Other TU	3. Tribal & Hilly	05. 25-34 yrs	TB	Negative	Positive	Rif Sensitive	Not on treatment	Not available	2013-10-01	2013-10-04	2013-10-03	2013-10-04	3	.
RAN6363	Male	New case	NA	NA	.	NA	NA	NA	3. Tribal & Hilly	06. 35-44 yrs	TB	Negative	Negative	NA	Not on treatment	Not available	2013-10-05	2013-10-07	2013-10-07	2013-10-07	2	.
RAN6398	Male	New case	NA	NA	.	NA	NA	NA	3. Tribal & Hilly	06. 35-44 yrs	TB	Negative	Negative	NA	Not on treatment	Not available	2013-10-07	2013-10-10	2013-10-09	2013-10-10	3	.
RAN6485	Female	New case	NA	NA	.	NA	NA	NA	3. Tribal & Hilly	05. 25-34 yrs	TB	Negative	Negative	NA	Not on treatment	Not available	2013-10-21	2013-10-23	2013-10-22	2013-10-23	2	.
RAN6557	Male	New case	NA	NA	.	NA	No	Other TU	3. Tribal & Hilly	05. 25-34 yrs	TB	Negative	Positive	Rif Sensitive	Not on treatment	Not available	2013-10-25	2013-10-30	2013-10-26	2013-10-30	5	.
RAN6562	Female	New case	NA	NA	.	NA	NA	NA	3. Tribal & Hilly	05. 25-34 yrs	TB	Negative	Negative	NA	Not on treatment	Not available	2013-10-26	2013-10-30	2013-10-28	2013-10-30	4	.
RAN6621	Male	New case	NA	NA	.	NA	NA	NA	3. Tribal & Hilly	08. 55-64 yrs	TB	Negative	Negative	NA	Not on treatment	Not available	2013-11-06	2013-11-06	2013-11-07	2013-11-06	0	.
RAN6684	Female	New case	NA	NA	.	NA	NA	NA	3. Tribal & Hilly	05. 25-34 yrs	TB	Negative	Negative	NA	Not on treatment	Not available	2013-11-11	2013-11-11	2013-11-12	2013-11-11	0	.
RAN6708	Male	New case	NA	NA	.	NA	No	Other TU	3. Tribal & Hilly	06. 35-44 yrs	TB	Negative	Positive	Rif Sensitive	Not on treatment	Not available	2013-11-13	2013-11-13	2013-11-15	2013-11-13	0	.
RAN7008	Male	New case	NA	NA	.	NA	NA	NA	3. Tribal & Hilly	06. 35-44 yrs	TB	Negative	Negative	NA	Not on treatment	Not available	2013-12-13	2013-12-13	2013-12-14	2013-12-13	0	.
RAN7009	Female	New case	NA	NA	.	NA	NA	NA	3. Tribal & Hilly	06. 35-44 yrs	TB	Negative	Negative	NA	Not on treatment	Not available	2013-12-13	2013-12-14	2013-12-14	2013-12-14	1	.
RAN7043	Female	New case	NA	NA	.	NA	NA	NA	3. Tribal & Hilly	05. 25-34 yrs	TB	Negative	Negative	NA	Not on treatment	Not available	2013-12-17	2013-12-17	2013-12-18	2013-12-17	0	.
RAN7044	Female	New case	NA	NA	.	NA	NA	NA	3. Tribal & Hilly	05. 25-34 yrs	TB	Negative	Negative	NA	Not on treatment	Not available	2013-12-17	2013-12-17	2013-12-18	2013-12-17	0	.
RAN7092	Male	New case	NA	NA	2013-12-23	DOTS Cat. I	No	Parent TU	3. Tribal & Hilly	06. 35-44 yrs	TB	Positive	Positive	Rif Sensitive	On treatment	Not available	2013-12-21	2013-12-21	2013-12-21	2013-12-21	0	2
PAV0222	Female	New case	NA	NA	2012-04-25	DOTS Cat. I	No	Parent TU	1. Rural	04. 15-24 yrs	TB	Negative	Positive	Rif Sensitive	On treatment	Treatment success	2012-04-23	2012-04-24	2012-04-23	2012-04-24	1	1
PAV0286	Female	New case	NA	NA	2012-05-07	DOTS Cat. I	No	Parent TU	1. Rural	05. 25-34 yrs	TB	Positive	Positive	Rif Sensitive	On treatment	Treatment success	2012-05-02	2012-05-03	2012-05-03	2012-05-03	1	4
PAV0369	Male	New case	NA	NA		DOTS Cat. I	No	Parent TU	1. Rural	07. 45-54 yrs	TB	Negative	Positive	Rif Sensitive	On treatment		2012-05-10	2012-05-14	2012-05-12	2012-05-14	4
PAV0413	Female	New case	NA	NA	2012-06-04	DOTS Cat. I	No	Parent TU	1. Rural	04. 15-24 yrs	TB	Negative	Positive	Rif Sensitive	On treatment	Treatment success	2012-05-17	2012-05-17	2012-05-17	2012-05-17	0	18
PAV0438	Male	New case	NA	NA	.	NA	NA	NA	1. Rural	05. 25-34 yrs	TB	Negative	Negative	NA	Not on treatment	Not available	2012-05-19	2012-05-19	2012-05-19	2012-05-19	0	.
PAV0458	Male	New case	NA	NA	2012-06-25	DOTS Cat. I	No	Parent TU	1. Rural	08. 55-64 yrs	TB	Negative	Positive	Rif Sensitive	On treatment	Treatment success	2012-05-18	2012-05-22	2012-05-21	2012-05-22	4	34
PAV0503	Male	New case	NA	NA	2012-06-25	DOTS Cat. I	No	Parent TU	1. Rural	08. 55-64 yrs	TB	Negative	Positive	Rif Sensitive	On treatment	Treatment success	2012-05-25	2012-05-25	2012-05-25	2012-05-25	0	31
PAV0620	Male	New case	NA	NA	2012-06-08	DOTS Cat. I	No	Parent TU	1. Rural	05. 25-34 yrs	TB	Negative	Positive	Rif Sensitive	On treatment	Default	2012-06-07	2012-06-07	2012-06-07	2012-06-07	0	1
PAV0670	Female	New case	NA	NA	2012-09-05	DOTS Cat. I	No	Parent TU	1. Rural	08. 55-64 yrs	TB	Positive	Negative	NA	On treatment	Treatment success	2012-06-14	2012-06-14	2012-06-14	2012-06-14	0	83
PAV0775	Male	New case	NA	NA	.	NA	NA	NA	1. Rural	05. 25-34 yrs	TB	Negative	Negative	NA	Not on treatment	Not available	2012-06-25	2012-06-26	2012-06-25	2012-06-26	1	.
PAV0920	Female	New case	NA	NA	2012-07-25	DOTS Cat. I	No	Parent TU	1. Rural	07. 45-54 yrs	TB	Negative	Positive	Rif Sensitive	On treatment	Treatment success	2012-07-10	2012-07-11	2012-07-10	2012-07-11	1	14
PAV0973	Female	New case	NA	NA	2012-08-13	DOTS Cat. I	No	Parent TU	1. Rural	06. 35-44 yrs	TB	Negative	Positive	Rif Sensitive	On treatment	Treatment success	2012-07-18	2012-07-19	2012-07-18	2012-07-19	1	25
PAV1079	Male	New case	NA	NA	2012-08-17	DOTS Cat. I	No	Parent TU	1. Rural	06. 35-44 yrs	TB	Negative	Negative	NA	On treatment	Treatment success	2012-07-29	2012-08-01	2012-08-01	2012-08-01	3	16
PAV1138	Female	New case	NA	NA	2012-08-10	DOTS Cat. I	No	Parent TU	1. Rural	03. 10-14 yrs	TB	Positive	Positive	Rif Sensitive	On treatment	Treatment success	2012-08-06	2012-08-09	2012-08-09	2012-08-09	3	1
PAV1160	Male	New case	NA	NA	2012-08-27	DOTS Cat. I	No	Parent TU	1. Rural	05. 25-34 yrs	TB	Negative	Positive	Rif Sensitive	On treatment	Death	2012-08-08	2012-08-10	2012-08-10	2012-08-10	2	17
PAV1184	Male	New case	NA	NA	2012-09-03	DOTS Cat. I	No	Parent TU	1. Rural	08. 55-64 yrs	TB	Positive	Positive	Rif Sensitive	On treatment	Treatment success	2012-08-09	2012-08-13	2012-08-13	2012-08-13	4	21
PAV1347	Male	New case	NA	NA	2012-09-05	DOTS Cat. I	No	Parent TU	1. Rural	05. 25-34 yrs	TB	Negative	Positive	Rif Sensitive	On treatment	Default	2012-09-03	2012-09-04	2012-09-03	2012-09-04	1	1
PAV1356	Male	New case	NA	NA		DOTS Cat. I	No	Parent TU	1. Rural	06. 35-44 yrs	TB	Positive	Positive	Rif Sensitive	On treatment		2012-09-04	2012-09-06	2012-09-05	2012-09-06	2
PAV1515	Female	New case	NA	NA	.	NA	NA	NA	1. Rural	07. 45-54 yrs	TB	Negative	Negative	NA	Not on treatment	Not available	2012-09-03	2012-09-04	2012-09-03	2012-09-04	1	.
PAV1549	Male	New case	NA	NA	2012-10-08	DOTS Cat. I	NA	NA	1. Rural	05. 25-34 yrs	TB	Negative	Negative	NA	On treatment	Death	2012-09-15	2012-09-17	2012-09-15	2012-09-17	2	21
PAV1568	Male	New case	NA	NA		DOTS Cat. I	No	Parent TU	1. Rural	06. 35-44 yrs	TB	Negative	Positive	Rif Sensitive	On treatment		2012-09-24	2012-09-24	2012-09-24	2012-09-24	0
PAV1817	Female	New case	NA	NA		DOTS Cat. I	No	Parent TU	1. Rural	05. 25-34 yrs	TB	Positive	Positive	Rif Sensitive	On treatment		2012-10-13	2012-10-13	2012-10-13	2012-10-13	0
PAV1840	Male	New case	NA	NA	.	NA	NA	NA	1. Rural	08. 55-64 yrs	TB	Negative	Negative	NA	Not on treatment	Not available	2012-10-16	2012-10-17	2012-10-17	2012-10-17	1	.
PAV1841	Male	New case	NA	NA	2012-10-19	DOTS Cat. I	No	Parent TU	1. Rural	06. 35-44 yrs	TB	Negative	Positive	Rif Sensitive	On treatment	Treatment success	2012-10-17	2012-10-17	2012-10-17	2012-10-17	0	2
PAV2037	Male	Previous TB	NA	NA		DOTS Cat. II	No	Parent TU	1. Rural	06. 35-44 yrs	TB	Positive	Positive	Rif Sensitive	On treatment		2012-11-01	2012-11-06	2012-11-06	2012-11-06	5
PAV2115	Female	New case	NA	NA	.	NA	NA	NA	1. Rural	06. 35-44 yrs	TB	Negative	Negative	NA	Not on treatment	Not available	2012-11-14	2012-11-16	2012-11-16	2012-11-16	2	.
PAV2142	Female	New case	NA	NA	.	NA	NA	NA	1. Rural	07. 45-54 yrs	TB	Negative	Negative	NA	Not on treatment	Not available	2012-11-16	2012-11-19	2012-11-19	2012-11-19	3	.
PAV2216	Male	New case	NA	NA	.	NA	NA	NA	1. Rural	07. 45-54 yrs	TB	Negative	Negative	NA	Not on treatment	Not available	2012-11-23	2012-11-24	2012-11-23	2012-11-24	1	.
PAV2236	Female	New case	NA	NA	.	NA	NA	NA	1. Rural	05. 25-34 yrs	TB	Negative	Negative	NA	Not on treatment	Not available	2012-11-24	2012-11-26	2012-11-24	2012-11-26	2	.
PAV2389	Female	New case	NA	NA	2012-12-12	DOTS Cat. I	No	Parent TU	1. Rural	07. 45-54 yrs	TB	Positive	Positive	Rif Sensitive	On treatment	Treatment success	2012-12-10	2012-12-10	2012-12-10	2012-12-10	0	2
PAV2391	Male	New case	NA	NA	.	NA	NA	NA	1. Rural	05. 25-34 yrs	TB	Negative	Negative	NA	Not on treatment	Not available	2012-12-10	2012-12-10	2012-12-10	2012-12-10	0	.
PAV2392	Female	New case	NA	NA	.	NA	NA	NA	1. Rural	04. 15-24 yrs	TB	Negative	Negative	NA	Not on treatment	Not available	2012-12-10	2012-12-10	2012-12-10	2012-12-10	0	.
PAV2394	Female	New case	NA	NA	.	NA	NA	NA	1. Rural	06. 35-44 yrs	TB	Negative	Negative	NA	Not on treatment	Not available	2012-12-11	2012-12-11	2012-12-11	2012-12-11	0	.
PAV2420	Female	New case	NA	NA	2012-12-24	DOTS Cat. I	No	Parent TU	1. Rural	04. 15-24 yrs	TB	Positive	Positive	Rif Sensitive	On treatment	Default	2012-12-11	2012-12-12	2012-12-12	2012-12-12	1	12
PAV2435	Male	New case	NA	NA	2012-12-14	DOTS Cat. I	No	Parent TU	1. Rural	06. 35-44 yrs	TB	Positive	Positive	Rif Sensitive	On treatment	Default	2012-12-13	2012-12-13	2012-12-13	2012-12-13	0	1
PAV2540	Female	New case	NA	NA	.	NA	NA	NA	1. Rural	06. 35-44 yrs	TB	Negative	Negative	NA	Not on treatment	Not available	2012-12-21	2012-12-22	2012-12-21	2012-12-22	1	.
PAV2571	Male	New case	NA	NA	2012-12-28	DOTS Cat. I	No	Parent TU	1. Rural	08. 55-64 yrs	DR-TB	Negative	Positive	Rif Sensitive	On treatment	Death	2012-12-24	2012-12-25	2012-12-25	2012-12-25	1	3
PAV2619	Male	New case	NA	NA	2012-12-26	DOTS Cat. I	No	Parent TU	1. Rural	06. 35-44 yrs	DR-TB	Negative	Negative	NA	On treatment	Treatment success	2012-12-28	2012-12-29	2012-12-28	2012-12-29	1	-3
PAV2721	Male	New case	NA	NA	2013-03-01	DOTS Cat. I	No	Parent TU	1. Rural	05. 25-34 yrs	TB	Positive	Positive	Rif Sensitive	On treatment	Not available	2013-01-08	2013-01-09	2013-01-08	2013-01-09	1	51
PAV2793	Male	New case	NA	NA	.	NA	NA	NA	1. Rural	06. 35-44 yrs	TB	Negative	Negative	NA	Not on treatment	Not available	2013-01-16	2013-01-18	2013-01-16	2013-01-18	2	.
PAV2804	Female	New case	NA	NA	.	NA	NA	NA	1. Rural	06. 35-44 yrs	TB	Negative	Negative	NA	Not on treatment	Not available	2013-01-18	2013-01-19	2013-01-18	2013-01-19	1	.
PAV2806	Female	New case	NA	NA	.	NA	NA	NA	1. Rural	02. 5-9 yrs	TB	Negative	Negative	NA	Not on treatment	Not available	2013-01-18	2013-01-19	2013-01-18	2013-01-19	1	.
PAV2870	Female	New case	NA	NA	.	NA	NA	NA	1. Rural	06. 35-44 yrs	TB	Negative	Negative	NA	Not on treatment	Not available	2013-01-23	2013-01-23	2013-01-23	2013-01-23	0	.
PAV2957	Male	Previous TB	NA	NA	2013-02-04	DOTS Cat. II	No	Parent TU	1. Rural	08. 55-64 yrs	TB	Positive	Positive	Rif Sensitive	On treatment	Default	2013-01-30	2013-01-31	2013-01-30	2013-01-31	1	4
PAV2968	Male	New case	NA	NA	.	NA	NA	NA	1. Rural	06. 35-44 yrs	TB	Negative	Negative	NA	Not on treatment	Not available	2013-01-31	2013-01-31	2013-01-31	2013-01-31	0	.
PAV3353	Female	New case	NA	NA	2012-08-27	DOTS Cat. I	No	Parent TU	1. Rural	06. 35-44 yrs	TB	Negative	Positive	Rif Sensitive	On treatment	Treatment success	2012-08-10	2012-08-11	2012-08-10	2012-08-11	1	16
PAV3660	Female	New case	NA	NA	.	NA	No	Other TU	1. Rural	06. 35-44 yrs	TB	Negative	Positive	Rif Sensitive	Not on treatment	Not available	2013-03-13	2013-03-13	2013-03-13	2013-03-13	0	.
PAV3739	Female	New case	NA	NA	.	NA	NA	NA	1. Rural	06. 35-44 yrs	TB	Negative	Negative	NA	Not on treatment	Not available	2013-03-19	2013-03-21	2013-03-20	2013-03-21	2	.
PAV3909	Female	New case	NA	NA	2013-04-05	DOTS Cat. I	No	Parent TU	1. Rural	07. 45-54 yrs	TB	Negative	Positive	Rif Sensitive	On treatment	Treatment success	2013-03-31	2013-04-03	2013-04-03	2013-04-03	3	2
PAV3912	Male	New case	NA	NA	.	NA	NA	NA	1. Rural	06. 35-44 yrs	TB	Negative	Negative	NA	Not on treatment	Not available	2013-04-02	2013-04-03	2013-04-03	2013-04-03	1	.
PAV4005	Female	New case	NA	NA	.	NA	NA	NA	1. Rural	06. 35-44 yrs	TB	Negative	Negative	NA	Not on treatment	Not available	2013-04-06	2013-04-09	2013-04-09	2013-04-09	3	.
PAV4147	Female	New case	NA	NA	.	NA	Yes	Parent TU	1. Rural	07. 45-54 yrs	TB	Positive	Positive	Rif Sensitive	Not on treatment	Not available	2013-04-17	2013-04-20	2013-04-19	2013-04-20	3	.
PAV4161	Male	New case	NA	NA	.	NA	NA	NA	1. Rural	05. 25-34 yrs	TB	Negative	Negative	NA	Not on treatment	Not available	2013-04-20	2013-04-20	2013-04-20	2013-04-20	0	.
PAV4170	Male	Previous TB	NA	NA	2013-04-24	DOTS Cat. II	No	Parent TU	1. Rural	05. 25-34 yrs	DR-TB	Negative	Positive	Rif Sensitive	On treatment	Not available	2013-04-20	2013-04-22	2013-04-20	2013-04-22	2	2
PAV4234	Female	New case	NA	NA	2013-05-04	DOTS Cat. I	No	Parent TU	1. Rural	08. 55-64 yrs	TB	Negative	Positive	Rif Sensitive	On treatment	Treatment success	2013-04-22	2013-04-25	2013-04-24	2013-04-25	3	9
PAV4436	Male	New case	NA	NA	.	NA	NA	NA	1. Rural	07. 45-54 yrs	TB	Negative	Negative	NA	Not on treatment	Not available	2013-04-29	2013-04-29	2013-04-29	2013-04-29	0	.
PAV4774	Female	New case	NA	NA	2012-06-06	DOTS Cat. I	No	Other TU	1. Rural	07. 45-54 yrs	TB	Positive	NA	NA	On treatment	Treatment success	2012-06-02	.	2012-06-02	2012-06-02	0	4
PAV4899	Male	New case	NA	NA	.	NA	NA	NA	1. Rural	06. 35-44 yrs	TB	Negative	Negative	NA	Not on treatment	Not available	2013-05-06	2013-05-06	2013-05-06	2013-05-06	0	.
PAV5017	Female	New case	NA	NA	.	NA	NA	NA	1. Rural	07. 45-54 yrs	TB	Negative	Negative	NA	Not on treatment	Not available	2013-05-16	2013-05-16	2013-05-16	2013-05-16	0	.
PAV5040	Male	New case	NA	NA	.	NA	NA	NA	1. Rural	07. 45-54 yrs	TB	Negative	Negative	NA	Not on treatment	Not available	2013-05-16	2013-05-17	2013-05-17	2013-05-17	1	.
PAV5045	Male	New case	NA	NA	.	NA	NA	NA	1. Rural	07. 45-54 yrs	TB	Negative	Negative	NA	Not on treatment	Not available	2013-05-16	2013-05-17	2013-05-17	2013-05-17	1	.
PAV5093	Male	New case	NA	NA	.	NA	NA	NA	1. Rural	08. 55-64 yrs	TB	Negative	Negative	NA	Not on treatment	Not available	2013-05-21	2013-05-21	2013-05-21	2013-05-21	0	.
PAV5121	Male	New case	NA	NA	.	NA	NA	NA	1. Rural	08. 55-64 yrs	TB	Negative	Negative	NA	Not on treatment	Not available	2013-05-20	2013-05-22	2013-05-22	2013-05-22	2	.
PAV5219	Male	New case	NA	NA	.	NA	NA	NA	1. Rural	06. 35-44 yrs	TB	Negative	Negative	NA	Not on treatment	Not available	2013-05-31	2013-05-31	2013-05-31	2013-05-31	0	.
PAV5264	Male	New case	NA	NA	.	NA	NA	NA	1. Rural	07. 45-54 yrs	TB	Negative	Negative	NA	Not on treatment	Not available	2013-06-04	2013-06-04	2013-06-04	2013-06-04	0	.
PAV5303	Male	New case	NA	NA	.	NA	NA	NA	1. Rural	09. 65-74 yrs	TB	Negative	Negative	NA	Not on treatment	Not available	2013-06-08	2013-06-08	2013-06-08	2013-06-08	0	.
PAV5311	Male	New case	NA	NA	.	NA	NA	NA	1. Rural	06. 35-44 yrs	TB	Negative	Negative	NA	Not on treatment	Not available	2013-06-10	2013-06-10	2013-06-10	2013-06-10	0	.
PAV5388	Female	New case	NA	NA	.	NA	NA	NA	1. Rural	07. 45-54 yrs	TB	Negative	Negative	NA	Not on treatment	Not available	2013-06-17	2013-06-18	2013-06-18	2013-06-18	1	.
PAV5400	Male	New case	NA	NA	.	NA	NA	NA	1. Rural	06. 35-44 yrs	TB	Negative	Negative	NA	Not on treatment	Not available	2013-06-18	2013-06-19	2013-06-18	2013-06-19	1	.
PAV5410	Male	New case	NA	NA	.	NA	NA	NA	1. Rural	06. 35-44 yrs	TB	Negative	Negative	NA	Not on treatment	Not available	2013-06-18	2013-06-19	2013-06-19	2013-06-19	1	.
PAV5438	Female	New case	NA	NA	.	NA	NA	NA	1. Rural	06. 35-44 yrs	TB	Negative	Negative	NA	Not on treatment	Not available	2013-06-20	2013-06-21	2013-06-21	2013-06-21	1	.
PAV5500	Female	New case	NA	NA	2013-06-26	DOTS Cat. I	No	Parent TU	1. Rural	07. 45-54 yrs	TB	Negative	Positive	Rif Sensitive	On treatment	Not available	2013-06-26	2013-06-26	2013-06-26	2013-06-26	0	0
PAV5511	Female	New case	NA	NA	.	NA	NA	NA	1. Rural	06. 35-44 yrs	TB	Negative	Negative	NA	Not on treatment	Not available	2013-06-26	2013-06-27	2013-06-26	2013-06-27	1	.
PAV5516	Female	New case	NA	NA	.	NA	NA	NA	1. Rural	05. 25-34 yrs	TB	Negative	Negative	NA	Not on treatment	Not available	2013-06-26	2013-06-27	2013-06-26	2013-06-27	1	.
PAV5517	Male	New case	NA	NA	.	NA	NA	NA	1. Rural	07. 45-54 yrs	TB	Negative	Negative	NA	Not on treatment	Not available	2013-06-26	2013-06-27	2013-06-26	2013-06-27	1	.
PAV5664	Female	New case	NA	NA	.	NA	NA	NA	1. Rural	07. 45-54 yrs	TB	Negative	Negative	NA	Not on treatment	Not available	2013-07-09	2013-07-10	2013-07-09	2013-07-10	1	.
PAV5670	Female	New case	NA	NA	.	NA	NA	NA	1. Rural	04. 15-24 yrs	TB	Negative	Negative	NA	Not on treatment	Not available	2013-07-10	2013-07-10	2013-07-10	2013-07-10	0	.
PAV5683	Male	New case	NA	NA	.	NA	NA	NA	1. Rural	08. 55-64 yrs	TB	Negative	Negative	NA	Not on treatment	Not available	2013-07-10	2013-07-10	2013-07-10	2013-07-10	0	.
PAV5684	Female	New case	NA	NA	.	NA	NA	NA	1. Rural	05. 25-34 yrs	TB	Negative	Negative	NA	Not on treatment	Not available	2013-07-10	2013-07-10	2013-07-10	2013-07-10	0	.
PAV5724	Female	New case	NA	NA	.	NA	NA	NA	1. Rural	06. 35-44 yrs	TB	Negative	Negative	NA	Not on treatment	Not available	2013-07-10	2013-07-13	2013-07-12	2013-07-13	3	.
PAV5769	Female	New case	NA	NA	.	NA	NA	NA	1. Rural	06. 35-44 yrs	TB	Negative	Negative	NA	Not on treatment	Not available	2013-07-16	2013-07-16	2013-07-16	2013-07-16	0	.
PAV5789	Male	New case	NA	NA	.	NA	NA	NA	1. Rural	08. 55-64 yrs	TB	Negative	Negative	NA	Not on treatment	Not available	2013-07-17	2013-07-19	2013-07-17	2013-07-19	2	.
PAV5828	Male	New case	NA	NA	2013-08-19	DOTS Cat. I	No	Parent TU	1. Rural	05. 25-34 yrs	TB	Negative	Positive	Rif Sensitive	On treatment	Not available	2013-07-18	2013-07-20	2013-07-19	2013-07-20	2	30
PAV5847	Female	New case	NA	NA	.	NA	NA	NA	1. Rural	04. 15-24 yrs	TB	Negative	Negative	NA	Not on treatment	Not available	2013-07-19	2013-07-22	2013-07-20	2013-07-22	3	.
PAV5882	Male	New case	NA	NA	.	NA	NA	NA	1. Rural	05. 25-34 yrs	TB	Negative	Negative	NA	Not on treatment	Not available	2013-07-20	2013-07-24	2013-07-22	2013-07-24	4	.
PAV5892	Female	New case	NA	NA	.	NA	NA	NA	1. Rural	06. 35-44 yrs	TB	Negative	Negative	NA	Not on treatment	Not available	2013-07-22	2013-07-24	2013-07-22	2013-07-24	2	.
PAV5943	Female	New case	NA	NA	.	NA	NA	NA	1. Rural	07. 45-54 yrs	TB	Negative	Negative	NA	Not on treatment	Not available	2013-07-27	2013-07-27	2013-07-27	2013-07-27	0	.
PAV6001	Male	New case	NA	NA	.	NA	NA	NA	1. Rural	06. 35-44 yrs	TB	Negative	Negative	NA	Not on treatment	Not available	2013-07-31	2013-07-31	2013-07-31	2013-07-31	0	.
PAV6002	Female	New case	NA	NA	.	NA	NA	NA	1. Rural	05. 25-34 yrs	TB	Negative	Negative	NA	Not on treatment	Not available	2013-07-29	2013-07-31	2013-07-30	2013-07-31	2	.
PAV6013	Female	New case	NA	NA	.	NA	NA	NA	1. Rural	05. 25-34 yrs	TB	Negative	Negative	NA	Not on treatment	Not available	2013-08-01	2013-08-01	2013-08-01	2013-08-01	0	.
PAV6014	Male	New case	NA	NA	.	NA	NA	NA	1. Rural	05. 25-34 yrs	TB	Negative	Negative	NA	Not on treatment	Not available	2013-08-01	2013-08-01	2013-08-01	2013-08-01	0	.
PAV6055	Male	New case	NA	NA	.	NA	NA	NA	1. Rural	08. 55-64 yrs	TB	Negative	Negative	NA	Not on treatment	Not available	2013-08-05	2013-08-05	2013-08-05	2013-08-05	0	.
PAV6180	Female	New case	NA	NA	.	NA	NA	NA	1. Rural	05. 25-34 yrs	TB	Negative	Negative	NA	Not on treatment	Not available	2013-08-15	2013-08-15	2013-08-15	2013-08-15	0	.
PAV6194	Female	New case	NA	NA	.	NA	NA	NA	1. Rural	07. 45-54 yrs	TB	Negative	Negative	NA	Not on treatment	Not available	2013-08-14	2013-08-16	2013-08-16	2013-08-16	2	.
PAV6254	Male	New case	NA	NA	.	NA	NA	NA	1. Rural	04. 15-24 yrs	TB	Negative	Negative	NA	Not on treatment	Not available	2013-08-21	2013-08-21	2013-08-21	2013-08-21	0	.
PAV6291	Female	New case	NA	NA	.	NA	NA	NA	1. Rural	05. 25-34 yrs	TB	Negative	Negative	NA	Not on treatment	Not available	2013-08-21	2013-08-23	2013-08-22	2013-08-23	2	.
PAV6303	Female	New case	NA	NA	.	NA	No	Other TU	1. Rural	05. 25-34 yrs	TB	Positive	Positive	Rif Sensitive	Not on treatment	Not available	2013-08-22	2013-08-24	2013-08-22	2013-08-24	2	.
PAV6494	Female	New case	NA	NA	.	NA	NA	NA	1. Rural	04. 15-24 yrs	TB	Negative	Negative	NA	Not on treatment	Not available	2013-08-31	2013-09-04	2013-09-02	2013-09-04	4	.
PAV6992	Female	New case	NA	NA	.	NA	NA	NA	1. Rural	07. 45-54 yrs	TB	Negative	Negative	NA	Not on treatment	Not available	2013-10-03	2013-10-05	2013-10-03	2013-10-05	2	.
PAV7140	Female	New case	NA	NA	.	NA	NA	NA	1. Rural	06. 35-44 yrs	TB	Negative	Negative	NA	Not on treatment	Not available	2013-10-16	2013-10-17	2013-10-16	2013-10-17	1	.
PAV7219	Female	New case	NA	NA	2013-10-25	DOTS Cat. I	No	Parent TU	1. Rural	07. 45-54 yrs	TB	Negative	Positive	Rif Resistant	On treatment	Not available	2013-10-19	2013-10-25	2013-10-21	2013-10-25	6	0
PAV7257	Female	New case	NA	NA	.	NA	NA	NA	1. Rural	05. 25-34 yrs	TB	Negative	Negative	NA	Not on treatment	Not available	2013-10-22	2013-10-28	2013-10-22	2013-10-28	6	.
PAV7426	Female	New case	NA	NA	.	NA	NA	NA	1. Rural	06. 35-44 yrs	TB	Negative	Negative	NA	Not on treatment	Not available	2013-11-05	2013-11-06	2013-11-05	2013-11-06	1	.
PAV7500	Male	New case	NA	NA	.	NA	NA	NA	1. Rural	06. 35-44 yrs	TB	Negative	Negative	NA	Not on treatment	Not available	2013-11-08	2013-11-12	2013-11-09	2013-11-12	4	.
PAV7501	Male	New case	NA	NA	.	NA	NA	NA	1. Rural	05. 25-34 yrs	TB	Negative	Negative	NA	Not on treatment	Not available	2013-11-08	2013-11-12	2013-11-09	2013-11-12	4	.
PAV7502	Female	New case	NA	NA	.	NA	NA	NA	1. Rural	05. 25-34 yrs	TB	Negative	Negative	NA	Not on treatment	Not available	2013-11-08	2013-11-12	2013-11-09	2013-11-12	4	.
PAV7543	Female	New case	NA	NA	.	NA	NA	NA	1. Rural	07. 45-54 yrs	TB	Negative	Negative	NA	Not on treatment	Not available	2013-11-13	2013-11-14	2013-11-13	2013-11-14	1	.
PAV7551	Female	New case	NA	NA	.	NA	NA	NA	1. Rural	06. 35-44 yrs	TB	Negative	Negative	NA	Not on treatment	Not available	2013-11-12	2013-11-15	2013-11-13	2013-11-15	3	.
PAV7636	Male	New case	NA	NA	.	NA	NA	NA	1. Rural	06. 35-44 yrs	TB	Negative	Negative	NA	Not on treatment	Not available	2013-11-20	2013-11-21	2013-11-20	2013-11-21	1	.
PAV7652	Male	New case	NA	NA	2013-11-25	DOTS Cat. II	No	Parent TU	1. Rural	05. 25-34 yrs	TB	Positive	Positive	Rif Sensitive	On treatment	Not available	2013-11-22	2013-11-22	2013-11-23	2013-11-22	0	3
PAV7700	Male	New case	NA	NA	.	NA	NA	NA	1. Rural	07. 45-54 yrs	TB	Negative	Negative	NA	Not on treatment	Not available	2013-11-23	2013-11-26	2013-11-25	2013-11-26	3	.
PAV7719	Female	New case	NA	NA	.	NA	NA	NA	1. Rural	05. 25-34 yrs	TB	Negative	Negative	NA	Not on treatment	Not available	2013-11-26	2013-11-27	2013-11-26	2013-11-27	1	.
PAV7743	Male	New case	NA	NA	.	NA	NA	NA	1. Rural	07. 45-54 yrs	TB	Negative	Negative	NA	Not on treatment	Not available	2013-11-26	2013-11-28	2013-11-27	2013-11-28	2	.
PAV7823	Male	New case	NA	NA	.	NA	NA	NA	1. Rural	08. 55-64 yrs	TB	Negative	Negative	NA	Not on treatment	Not available	2013-11-30	2013-12-02	2013-12-02	2013-12-02	2	.
PAV7874	Male	New case	NA	NA	.	NA	No	Other TU	1. Rural	06. 35-44 yrs	TB	Positive	Negative	NA	Not on treatment	Not available	2013-12-04	2013-12-05	2013-12-05	2013-12-05	1	.
PAV7894	Female	New case	NA	NA	.	NA	NA	NA	1. Rural	07. 45-54 yrs	TB	Negative	Positive	Rif Resistant	Not on treatment	Not available	2013-12-04	2013-12-06	2013-12-06	2013-12-06	2	.
PAV7923	Female	New case	NA	NA	.	NA	NA	NA	1. Rural	05. 25-34 yrs	TB	Negative	Negative	NA	Not on treatment	Not available	2013-12-06	2013-12-07	2013-12-07	2013-12-07	1	.
PAV7969	Female	New case	NA	NA	.	NA	NA	NA	1. Rural	06. 35-44 yrs	TB	Negative	Negative	NA	Not on treatment	Not available	2013-12-10	2013-12-11	2013-12-10	2013-12-11	1	.
PAV7988	Male	New case	NA	NA		DOTS Cat. I	No	Parent TU	1. Rural	06. 35-44 yrs	TB	Positive	Positive	Rif Sensitive	On treatment	Not available	2013-12-11	2013-12-13	2013-12-11	2013-12-13	2
PAV7991	Male	New case	NA	NA		DOTS Cat. I	No	Parent TU	1. Rural	05. 25-34 yrs	TB	Negative	Positive	Rif Sensitive	On treatment	Not available	2013-12-11	2013-12-13	2013-12-11	2013-12-13	2
PAV8181	Male	New case	NA	NA	.	NA	NA	NA	1. Rural	06. 35-44 yrs	TB	Negative	Negative	NA	Not on treatment	Not available	2013-12-20	2013-12-23	2013-12-21	2013-12-23	3	.
PAV8234	Female	New case	NA	NA	.	NA	NA	NA	1. Rural	06. 35-44 yrs	TB	Negative	Negative	NA	Not on treatment	Not available	2013-12-23	2013-12-26	2013-12-25	2013-12-26	3	.
IND1536	Male	Previous TB	NA	NA	2012-08-14	DOTS Cat. II	No	Parent TU	2. Urban	07. 45-54 yrs	TB	Positive	Positive	Rif Sensitive	On treatment	Treatment success	2012-08-04	2012-08-04	2012-08-06	2012-08-04	0	10
IND2175	Male	Previous TB	NA	NA	2012-09-25	DOTS Cat. II	No	Other TU	2. Urban	06. 35-44 yrs	TB	Negative	Positive	Rif Sensitive	On treatment	Treatment success	2012-09-20	2012-09-22	2012-09-22	2012-09-22	2	3
IND2569	Male	Previous TB	NA	NA	2012-05-02	DOTS Cat. I	No	Other TU	2. Urban	05. 25-34 yrs	DR-TB	Positive	Positive	Rif Sensitive	On treatment	Death	2012-10-17	2012-10-17	2012-10-17	2012-10-17	0	-16
IND2667	Female	New case	NA	NA	2012-10-30	DOTS Cat. I	No	Other TU	2. Urban	06. 35-44 yrs	TB	Positive	Positive	Rif Sensitive	On treatment	Treatment success	2012-10-26	2012-10-26	2012-10-26	2012-10-26	0	4
IND2731	Male	Previous TB	NA	NA	.	NA	NA	NA	2. Urban	05. 25-34 yrs	TB	Negative	Negative	NA	Not on treatment	Not available	2012-11-01	2012-11-01	2012-11-01	2012-11-01	0	.
IND3078	Male	Previous TB	NA	NA		DOTS Cat. II	No	Other TU	2. Urban	05. 25-34 yrs	TB	Positive	Positive	Rif Sensitive	On treatment		2012-11-26	2012-11-26	2012-11-26	2012-11-26	0
IND3202	Male	Previous TB	NA	NA	2012-12-11	DOTS Cat. II	No	Other TU	2. Urban	08. 55-64 yrs	TB	Positive	Positive	Rif Sensitive	On treatment	Treatment success	2012-12-04	2012-12-04	2012-12-04	2012-12-04	0	7
IND3572	Female	Previous TB	NA	NA	.	NA	NA	NA	2. Urban	07. 45-54 yrs	TB	Negative	Negative	NA	Not on treatment	Not available	2013-01-01	2013-01-01	2013-01-01	2013-01-01	0	.
IND4042	Male	New case	NA	NA	2013-02-14	DOTS Cat. I	No	Parent TU	2. Urban	05. 25-34 yrs	TB	Positive	Positive	Rif Sensitive	On treatment	Failure	2013-02-09	2013-02-09	2013-02-09	2013-02-09	0	5
IND4270	Male	New case	NA	NA	2013-02-16	DOTS Cat. I	No	Parent TU	2. Urban	04. 15-24 yrs	TB	Negative	Negative	NA	On treatment	Treatment success	2013-02-16	2013-02-16	2013-02-16	2013-02-16	0	0
IND5047	Female	Previous TB	R-Resistant	R-Resistant	2013-03-30	DOTS Cat. IV	No	Parent TU	2. Urban	06. 35-44 yrs	DR-TB	Positive	Positive	Rif Resistant	On treatment	Death	2013-03-19	2013-03-19	2013-03-19	2013-03-19	0	11
IND5548	Male	Previous TB	NA	R-Resistant	2013-05-13	DOTS Cat. IV	No	Parent TU	2. Urban	05. 25-34 yrs	TB	Positive	Positive	Rif Resistant	On treatment	Death	2013-05-02	2013-05-02	2013-05-02	2013-05-02	0	11
IND5812	Male	Previous TB	NA	NA	2013-06-08	DOTS Cat. II	No	Other TU	2. Urban	07. 45-54 yrs	TB	Negative	Positive	Rif Sensitive	On treatment	Not available	2013-06-01	2013-06-01	2013-06-01	2013-06-01	0	7
IND5910	Female	New case	NA	NA	2013-06-17	DOTS Cat. I	No	Parent TU	2. Urban	04. 15-24 yrs	TB	Negative	Negative	NA	On treatment	Treatment success	2013-06-10	2013-06-10	2013-06-10	2013-06-10	0	7
IND5962	Male	Previous TB	NA	NA	2013-06-13	DOTS Cat. II	No	Other TU	2. Urban	05. 25-34 yrs	TB	Positive	Positive	Rif Sensitive	On treatment	Not available	2013-06-13	2013-06-13	2013-06-13	2013-06-13	0	0
IND6095	Male	New case	NA	NA	2013-06-27	DOTS Cat. I	No	Parent TU	2. Urban	06. 35-44 yrs	TB	Positive	Positive	Rif Sensitive	On treatment	Not available	2013-06-24	2013-06-24	2013-06-24	2013-06-24	0	3
IND6424	Male	Previous TB	NA	NA	2013-07-26	DOTS Cat. II	No	Parent TU	2. Urban	05. 25-34 yrs	TB	Negative	Positive	Rif Sensitive	On treatment	Not available	2013-07-23	2013-07-23	2013-07-23	2013-07-23	0	3
IND6443	Male	Previous TB	NA	NA	2013-07-27	DOTS Cat. II	No	Parent TU	2. Urban	09. 65-74 yrs	TB	Negative	Negative	NA	On treatment	Not available	2013-07-25	2013-07-25	2013-07-25	2013-07-25	0	2
IND6649	Female	Previous TB	NA	NA	2013-08-14	DOTS Cat. II	No	Other TU	2. Urban	05. 25-34 yrs	TB	Negative	Positive	Rif Sensitive	On treatment	Not available	2013-08-10	2013-08-10	2013-08-10	2013-08-10	0	4
IND7284	Female	New case	NA	NA	2013-10-01	DOTS Cat. I	No	Parent TU	2. Urban	05. 25-34 yrs	TB	Positive	Positive	Rif Sensitive	On treatment	Not available	2013-09-28	2013-09-28	2013-09-28	2013-09-28	0	3
IND7584	Male	Previous TB	NA	NA	.	NA	NA	NA	2. Urban	05. 25-34 yrs	TB	Negative	Negative	NA	Not on treatment	Not available	2013-10-22	2013-10-22	2013-10-22	2013-10-22	0	.
amr10011	Male	Previous TB	NA	NA	2013-10-14	DOTS Cat. II	No	Other TU	2. Urban	08. 55-64 yrs	DR-TB	Negative	Positive	Indeterminate	On treatment	Not available	2013-10-25	2013-10-26	2013-10-25	2013-10-26	1	-12
amr10012	Male	Previous TB	NA	NA	2013-10-18	DOTS Cat. II	No	Other TU	2. Urban	05. 25-34 yrs	DR-TB	Negative	Positive	Rif Sensitive	On treatment	Not available	2013-10-26	2013-10-26	2013-10-26	2013-10-26	0	-8
amr10015	Female	Previous TB	NA	NA	.	NA	NA	NA	2. Urban	07. 45-54 yrs	TB	Negative	Negative	NA	Not on treatment	Not available	2013-10-28	2013-10-28	2013-10-28	2013-10-28	0	.
amr10017	Male	New case	NA	NA	.	NA	NA	NA	2. Urban	05. 25-34 yrs	TB	Negative	Negative	NA	Not on treatment	Not available	2013-10-28	2013-10-28	2013-10-28	2013-10-28	0	.
amr10049	Male	Previous TB	NA	NA	.	NA	NA	NA	2. Urban	05. 25-34 yrs	DR-TB	Negative	Negative	NA	Not on treatment	Not available	2013-10-29	2013-10-29	2013-10-29	2013-10-29	0	.
amr10070	Female	Previous TB	NA	NA	.	NA	NA	NA	2. Urban	05. 25-34 yrs	DR-TB	Negative	Negative	NA	Not on treatment	Not available	2013-10-30	2013-10-31	2013-10-30	2013-10-31	1	.
amr10094	Male	New case	NA	NA	2013-11-06	DOTS Cat. I	No	Parent TU	2. Urban	07. 45-54 yrs	TB	Negative	Negative	NA	On treatment	Not available	2013-10-31	2013-10-31	2013-10-31	2013-10-31	0	6
amr10097	Male	New case	NA	NA	.	NA	NA	NA	2. Urban	06. 35-44 yrs	TB	Negative	Negative	NA	Not on treatment	Not available	2013-10-31	2013-10-31	2013-10-31	2013-10-31	0	.
amr10098	Female	New case	NA	NA	.	NA	NA	NA	2. Urban	07. 45-54 yrs	TB	Negative	Negative	NA	Not on treatment	Not available	2013-10-31	2013-10-31	2013-10-31	2013-10-31	0	.
amr1010	Female	New case	NA	NA	.	NA	NA	NA	2. Urban	05. 25-34 yrs	TB	Negative	Negative	NA	Not on treatment	Not available	2012-05-24	2012-05-24	2012-05-24	2012-05-24	0	.
amr10100	Female	New case	NA	NA	.	NA	NA	NA	2. Urban	08. 55-64 yrs	TB	Negative	Negative	NA	Not on treatment	Not available	2013-10-31	2013-10-31	2013-10-31	2013-10-31	0	.
amr10112	Female	New case	NA	NA	.	NA	NA	NA	2. Urban	09. 65-74 yrs	TB	Negative	Negative	NA	Not on treatment	Not available	2013-11-01	2013-11-01	2013-11-01	2013-11-01	0	.
amr10117	Male	New case	NA	NA	.	NA	NA	NA	2. Urban	05. 25-34 yrs	TB	Negative	Negative	NA	Not on treatment	Not available	2013-11-01	2013-11-01	2013-11-01	2013-11-01	0	.
amr1012	Male	New case	NA	NA	.	NA	NA	NA	2. Urban	05. 25-34 yrs	TB	Negative	Negative	NA	Not on treatment	Not available	2012-05-24	2012-05-24	2012-05-24	2012-05-24	0	.
amr10164	Male	New case	NA	NA	.	NA	NA	NA	2. Urban	05. 25-34 yrs	TB	Negative	Negative	NA	Not on treatment	Not available	2013-11-07	2013-11-07	2013-11-07	2013-11-07	0	.
amr10172	Female	New case	NA	NA	.	NA	NA	NA	2. Urban	07. 45-54 yrs	TB	Negative	Negative	NA	Not on treatment	Not available	2013-11-07	2013-11-07	2013-11-07	2013-11-07	0	.
amr10180	Male	Previous TB	NA	NA	2013-10-22	DOTS Cat. I	No	Parent TU	2. Urban	05. 25-34 yrs	DR-TB	Positive	Positive	Rif Sensitive	On treatment	Not available	2013-11-07	2013-11-07	2013-11-07	2013-11-07	0	-16
amr10209	Female	New case	NA	NA	.	NA	NA	NA	2. Urban	03. 10-14 yrs	TB	Negative	Negative	NA	Not on treatment	Not available	2013-11-09	2013-11-09	2013-11-09	2013-11-09	0	.
amr10220	Male	New case	NA	NA	2013-11-13	DOTS Cat. I	No	Parent TU	2. Urban	06. 35-44 yrs	TB	Negative	Positive	Rif Sensitive	On treatment	Not available	2013-11-11	2013-11-11	2013-11-11	2013-11-11	0	2
amr10223	Female	New case	NA	NA	2013-11-12	DOTS Cat. I	No	Parent TU	2. Urban	05. 25-34 yrs	TB	Negative	Negative	NA	On treatment	Not available	2013-11-11	2013-11-11	2013-11-11	2013-11-11	0	1
amr1023	Male	Previous TB	NA	NA	2012-05-27	DOTS Cat. II	No	Parent TU	2. Urban	07. 45-54 yrs	TB	Positive	Positive	Rif Sensitive	On treatment	Treatment success	2012-05-26	2012-05-26	2012-05-26	2012-05-26	0	1
amr10233	Male	Previous TB	NA	NA	2013-11-21	DOTS Cat. IV	No	Parent TU	2. Urban	05. 25-34 yrs	TB	Negative	Positive	Rif Resistant	On treatment	Not available	2013-11-12	2013-11-12	2013-11-12	2013-11-12	0	9
amr10235	Female	New case	NA	NA	.	NA	NA	NA	2. Urban	05. 25-34 yrs	TB	Negative	Negative	NA	Not on treatment	Not available	2013-11-12	2013-11-12	2013-11-12	2013-11-12	0	.
amr10237	Male	Previous TB	NA	NA	.	NA	NA	NA	2. Urban	07. 45-54 yrs	TB	Negative	Negative	NA	Not on treatment	Not available	2013-11-12	2013-11-12	2013-11-12	2013-11-12	0	.
amr10238	Male	New case	NA	NA	.	NA	NA	NA	2. Urban	06. 35-44 yrs	TB	Negative	Negative	NA	Not on treatment	Not available	2013-11-12	2013-11-12	2013-11-12	2013-11-12	0	.
amr10239	Male	New case	NA	NA	2013-11-13	DOTS Cat. I	No	Other TU	2. Urban	06. 35-44 yrs	TB	Negative	Positive	Rif Sensitive	On treatment	Not available	2013-11-12	2013-11-12	2013-11-12	2013-11-12	0	1
amr10248	Female	New case	NA	NA	.	NA	NA	NA	2. Urban	05. 25-34 yrs	TB	Negative	Negative	NA	Not on treatment	Not available	2013-11-13	2013-11-13	2013-11-13	2013-11-13	0	.
amr10264	Male	New case	NA	NA	.	NA	NA	NA	2. Urban	06. 35-44 yrs	TB	Negative	Negative	NA	Not on treatment	Not available	2013-11-13	2013-11-13	2013-11-13	2013-11-13	0	.
amr10265	Female	Previous TB	NA	NA	.	NA	NA	NA	2. Urban	05. 25-34 yrs	TB	Negative	Negative	NA	Not on treatment	Not available	2013-11-13	2013-11-13	2013-11-13	2013-11-13	0	.
amr10285	Male	Previous TB	NA	NA	.	NA	NA	NA	2. Urban	05. 25-34 yrs	DR-TB	Negative	Negative	NA	Not on treatment	Not available	2013-11-13	2013-11-14	2013-11-13	2013-11-14	1	.
amr10311	Male	New case	NA	NA	.	NA	NA	NA	2. Urban	05. 25-34 yrs	TB	Negative	Negative	NA	Not on treatment	Not available	2013-11-16	2013-11-16	2013-11-16	2013-11-16	0	.
amr10314	Male	Previous TB	NA	NA	.	NA	NA	NA	2. Urban	05. 25-34 yrs	TB	Negative	Negative	NA	Not on treatment	Not available	2013-11-16	2013-11-16	2013-11-16	2013-11-16	0	.
amr10362	Male	Previous TB	NA	NA	.	NA	NA	NA	2. Urban	06. 35-44 yrs	DR-TB	Negative	Negative	NA	Not on treatment	Not available	2013-11-19	2013-11-19	2013-11-19	2013-11-19	0	.
amr10465	Female	New case	NA	NA	.	NA	NA	NA	2. Urban	05. 25-34 yrs	TB	Negative	Negative	NA	Not on treatment	Not available	2013-11-23	2013-11-23	2013-11-23	2013-11-23	0	.
amr10480	Female	New case	NA	NA	.	NA	NA	NA	2. Urban	03. 10-14 yrs	TB	Negative	Negative	NA	Not on treatment	Not available	2013-11-23	2013-11-23	2013-11-23	2013-11-23	0	.
amr10562	Female	New case	NA	NA	2013-12-12	DOTS Cat. I	No	Other TU	2. Urban	04. 15-24 yrs	TB	Negative	Positive	Rif Sensitive	On treatment	Not available	2013-11-28	2013-11-28	2013-11-28	2013-11-28	0	14
amr10584	Male	Previous TB	NA	NA	.	NA	NA	NA	2. Urban	05. 25-34 yrs	DR-TB	Negative	Negative	NA	Not on treatment	Not available	2013-11-28	2013-11-28	2013-11-28	2013-11-28	0	.
amr10605	Male	New case	NA	NA	.	NA	NA	NA	2. Urban	06. 35-44 yrs	TB	Positive	Positive	Rif Sensitive	Not on treatment	Not available	2013-11-29	2013-11-29	2013-11-29	2013-11-29	0	.
[truncated: 931 more rows]
